# Supplementary material for: Integrative Analysis of DNA Methylation and microRNA Expression Reveals Mechanisms of Racial Heterogeneity in Hepatocellular Carcinoma
Source: Front Genet. 2021 Sep 7;12:708326. doi: 10.3389/fgene.2021.708326 (PMC8453167; doi:10.3389/fgene.2021.708326)
Supplement: Supplementary Table 1 — Comprehensive list of differentially expressed genes in HCC with disparate epigenetic regulation associated with changes in miRNA expression in AA and DNA methylation in EA. [file Table_1.XLSX]

## Sheet: Supplemental Table S1
Supplementary Table S1. Comprehensive list of differentially expressed genes in HCC with disparate epigenetic regulation associated with changes in miRNA expression in AA and DNA methylation in EA.
miRNA ID	miRNA Symbol	Fold change in AA*	Fold change in EA#	CpG sites	|Δβ| in EA*	|Δβ| in AA#	Target Gene
hsa-miR-122-3p	miR-122-3p (miRNAs w/seed ACGCCAU)	-3.946	-2.2115	cg10178628	0.239401	0.0504496	PLVAP
hsa-miR-188-5p	miR-188-5p (and other miRNAs w/seed AUCCCUU)	3.408	2.1745	cg17963840	0.205524	0.114615	ADRA1A
hsa-miR-483-3p	miR-483-3p (miRNAs w/seed CACUCCU)	-29.846	-5.74985	cg15567428	0.225845	0.0900142	HGF
hsa-miR-2277-5p	miR-1893 (and other miRNAs w/seed GCGCGGG)	1.846	1.3722	cg25069473	0.0858506	0.00393334	NABP2
hsa-miR-483-5p	miR-483-5p (miRNAs w/seed AGACGGG)	-10.319	-1.46936	cg17895511	0.0745433	0.143941	PROZ
hsa-miR-483-5p	miR-483-5p (miRNAs w/seed AGACGGG)	-10.319	-1.46936	cg24143463	0.0843812	0.0171637	PSD3
hsa-miR-34c-5p	miR-34a-5p (and other miRNAs w/seed GGCAGUG)	5.278	1.79921	cg11594642	0.0774889	0.135618	HMOX1
hsa-miR-34c-5p	miR-34a-5p (and other miRNAs w/seed GGCAGUG)	5.278	1.79921	cg18312526	0.0677327	0.0107053	TANGO6
hsa-miR-1208	miR-1208 (miRNAs w/seed CACUGUU)	-5.895	-2.89895	cg20795401	0.117325	0.0700196	ITGA6
hsa-miR-188-5p	miR-188-5p (and other miRNAs w/seed AUCCCUU)	3.408	2.1745	cg18169186	0.0946571	0.0563162	ARPP19
hsa-miR-500a-3p	miR-500a-3p (miRNAs w/seed UGCACCU)	1.544	1.06903	cg14255212	0.0764017	0.0409927	DCTPP1
hsa-miR-1306-5p	miR-1306-5p (miRNAs w/seed CACCUCC)	2.791	1.28839	cg23067959	0.0731918	0.0978077	NECAB3
hsa-miR-1306-5p	miR-1306-5p (miRNAs w/seed CACCUCC)	2.791	1.28839	cg01426743	0.0741943	0.0522118	FAM20B
hsa-miR-15b-3p	miR-15b-3p (miRNAs w/seed GAAUCAU)	2.359	1.96937	cg03263864	0.144753	0.127842	ZNF74
hsa-miR-483-3p	miR-483-3p (miRNAs w/seed CACUCCU)	-29.846	-5.74985	cg05618456	0.0740651	0.0586619	IGFBP3
hsa-miR-93-5p	miR-17-5p (and other miRNAs w/seed AAAGUGC)	2.248	1.84947	cg17054001	0.139143	0.126576	KDM8
hsa-miR-378d	miR-378a-3p (and other miRNAs w/seed CUGGACU)	-6.992	-3.08995	cg26208981	0.0608592	0.0491781	COG5
hsa-miR-532-5p	miR-532-5p (and other miRNAs w/seed AUGCCUU)	2.324	1.57158	cg05913474	0.122273	0.13306	FAM83H
hsa-miR-532-5p	miR-532-5p (and other miRNAs w/seed AUGCCUU)	2.324	1.57158	cg03040622	0.0743997	0.0652061	FBXL18
hsa-miR-532-3p	miR-532-3p (miRNAs w/seed CUCCCAC)	1.843	1.7418	cg01484427	0.120367	0.111637	NDRG3
hsa-miR-15b-3p	miR-15b-3p (miRNAs w/seed GAAUCAU)	2.359	1.96937	cg27640070	0.235053	0.231644	ELMSAN1
hsa-miR-1208	miR-1208 (miRNAs w/seed CACUGUU)	-5.895	-2.89895	cg05637903	0.0503743	0.05069	HIST1H2AG
*FDR < 0.05; #FDR > 0.05

## Sheet: Supplemental Table S2A
Supplementary Table S2A. Top 100 epigenetically regulated pathways in HCC ALL (reciprocally regulated DMDE genes, DE miRNA, and DE mRNA targets).
Ingenuity Canonical Pathways	-log(p-value)	Ratio	z-score	Molecules
Hereditary Breast Cancer Signaling	6.43	0.194	NA	BLM,BRCA1,CCNB1,CCND1,CDK1,CDKN1A,CHEK1,FANCA,GADD45G,HDAC1,HDAC11,HLTF,HRAS,MSH2,PIK3C2B,PIK3C2G,PIK3CD,PIK3R1,PIK3R5,RAD50,RAP2A,RASD2,RFC3,SMARCA4,TP53,UBA52,UBD
ERK/MAPK Signaling	6.26	0.164	0.928	ATF2,CRK,DUSP1,DUSP2,ESR1,FOS,FYN,H3-3A/H3-3B,HRAS,ITGA2,ITGA6,ITGB3,ITGB4,MAPK3,MYCN,PIK3C2B,PIK3C2G,PIK3CD,PIK3R1,PIK3R5,PLA2G1B,PLCG1,PPP1CA,PPP1CC,PPP2CB,PPP2R2A,PPP2R5A,PRKAG1,RAP2A,RASD2,SHC1,STAT3,TLN2,YWHAH,YWHAZ
Prolactin Signaling	6.21	0.233	0	CEBPB,FOS,FYN,HRAS,JUN,MAPK3,PIK3C2B,PIK3C2G,PIK3CD,PIK3R1,PIK3R5,PLCG1,RAP2A,RASD2,SHC1,SOCS2,SOCS3,SOCS5,SP1,STAT3
PDGF Signaling	6.21	0.233	-0.229	CAV1,CRK,CSNK2B,FOS,HRAS,JUN,MAPK3,PDGFB,PDGFD,PDGFRA,PIK3C2B,PIK3C2G,PIK3CD,PIK3R1,PIK3R5,PLCG1,RAP2A,RASD2,SHC1,STAT3
Integrin Signaling	6.2	0.166	1.257	ACTR3,ARHGAP26,ARPC3,ARPC5,CAPN2,CAPN3,CAPN6,CAV1,CRK,CTTN,FYN,GIT1,HRAS,ILK,ITGA2,ITGA6,ITGB3,ITGB4,MAPK3,PARVB,PDGFB,PIK3C2B,PIK3C2G,PIK3CD,PIK3R1,PIK3R5,PLCG1,RAP2A,RASD2,RND1,RND3,SHC1,TLN2,TTN
IGF-1 Signaling	6.01	0.212	0.243	CSNK2B,FOS,FOXO3,HRAS,IGFBP4,JUN,MAPK3,PIK3C2B,PIK3C2G,PIK3CD,PIK3R1,PIK3R5,PRKAG1,RAP2A,RASD2,SHC1,SOCS2,SOCS3,SOCS5,STAT3,YWHAH,YWHAZ
JAK/Stat Signaling	5.91	0.232	0	CDKN1A,CEBPB,CISH,FOS,HRAS,JUN,MAPK3,PIK3C2B,PIK3C2G,PIK3CD,PIK3R1,PIK3R5,RAP2A,RASD2,SHC1,SOCS2,SOCS3,SOCS5,STAT3
Glioma Signaling	5.89	0.197	0.775	CCND1,CDKN1A,E2F7,EGF,HDAC1,HDAC11,HRAS,IGF2,MAPK3,PA2G4,PDGFB,PDGFD,PDGFRA,PIK3C2B,PIK3C2G,PIK3CD,PIK3R1,PIK3R5,PLCG1,RAP2A,RASD2,RBL2,SHC1,TP53
Acute Phase Response Signaling	5.86	0.168	-1.225	APOA1,APOH,C1R,C1S,C3,CEBPB,CP,F8,FOS,HP,HRAS,IL1RAP,IL33,IL6ST,IRAK1,JUN,MAPK3,MYD88,PIK3CD,PIK3R1,RAP2A,RASD2,RBP1,SERPINF2,SHC1,SOCS2,SOCS3,SOCS5,STAT3,TCF3,VWF
Thyroid Cancer Signaling	5.69	0.234	0	CCND1,FOS,HRAS,JUN,MAPK3,NTF3,NTF4,PIK3C2B,PIK3C2G,PIK3CD,PIK3R1,PIK3R5,RAP2A,RASD2,RET,SHC1,TCF3,TP53
Telomerase Signaling	5.42	0.202	0.775	CDKN1A,EGF,HDAC1,HDAC11,HRAS,HSP90AB1,MAPK3,PIK3C2B,PIK3C2G,PIK3CD,PIK3R1,PIK3R5,PPP2CB,PPP2R2A,PPP2R5A,RAP2A,RASD2,SHC1,SP1,TP53,TPP1
Senescence Pathway	5.31	0.139	-1.48	ASXL2,CACNA1B,CACNB2,CAPN2,CAPN3,CAPN6,CAT,CBX8,CCNB1,CCND1,CCNE2,CDC27,CDK1,CDKN1A,CEBPB,CHEK1,CHP1,E2F7,EZH2,FOXO3,GADD45G,HRAS,JUN,MAPK3,PDK4,PIK3C2B,PIK3C2G,PIK3CD,PIK3R1,PIK3R5,PPP1CA,PPP2CB,PPP2R2A,PPP2R5A,PPP3CC,RAD50,RAP2A,RASD2,RASSF5,RBL2,TP53
FAK Signaling	5.18	0.19	NA	ARHGAP26,CAPN2,CAPN3,CAPN6,CRK,EGF,FYN,HRAS,ITGA2,ITGA6,ITGB3,ITGB4,MAPK3,PIK3C2B,PIK3C2G,PIK3CD,PIK3R1,PIK3R5,PLCG1,RAP2A,RASD2,TLN2
Neurotrophin/TRK Signaling	5.13	0.224	0.5	ATF2,FOS,HRAS,JUN,MAPK3,NTF3,NTF4,PIK3C2B,PIK3C2G,PIK3CD,PIK3R1,PIK3R5,PLCG1,RAP2A,RASD2,SHC1,SPRY2
Non-Small Cell Lung Cancer Signaling	5.04	0.204	0.277	CCND1,EGF,FOXO3,HDAC1,HDAC11,HRAS,MAPK3,PA2G4,PIK3C2B,PIK3C2G,PIK3CD,PIK3R1,PIK3R5,PLCG1,RAP2A,RASD2,RASSF5,RBL2,TP53
EGF Signaling	5.01	0.255	0	CSNK2B,EGF,FOS,HRAS,JUN,MAPK3,PIK3C2B,PIK3C2G,PIK3CD,PIK3R1,PIK3R5,PLCG1,SHC1,STAT3
Kinetochore Metaphase Signaling Pathway	4.93	0.194	1.414	ARPP19,BOD1,CCNB1,CDC27,CDK1,CENPE,CENPO,CENPQ,DSN1,ENSA,ESPL1,INCENP,NSL1,PLK1,PPP1CA,PPP1CC,PPP2R5A,REC8,SPC25,STAG2
ErbB2-ErbB3 Signaling	4.86	0.234	-0.277	CCND1,HRAS,JUN,MAPK3,NRG1,PIK3C2B,PIK3C2G,PIK3CD,PIK3R1,PIK3R5,RAP2A,RASD2,SHC1,SP1,STAT3
GADD45 Signaling	4.85	0.421	NA	BRCA1,CCNB1,CCND1,CCNE2,CDK1,CDKN1A,GADD45G,TP53
Glioblastoma Multiforme Signaling	4.8	0.161	0.209	CCND1,CCNE2,CDKN1A,E2F7,EGF,FZD6,HRAS,IGF2,MAPK3,NF2,PDGFB,PDGFD,PDGFRA,PIK3C2B,PIK3C2G,PIK3CD,PIK3R1,PIK3R5,PLCG1,RAP2A,RASD2,RND1,RND3,SHC1,TCF3,TP53,WNT8B
GDNF Family Ligand-Receptor Interactions	4.51	0.211	-0.258	DOK5,FOS,GFRA2,HRAS,JUN,MAPK3,PIK3C2B,PIK3C2G,PIK3CD,PIK3R1,PIK3R5,PLCG1,RAP2A,RASD2,RET,SHC1
Huntington's Disease Signaling	4.47	0.134	-0.218	APAF1,ATF2,BAX,CACNA1B,CAPN2,CAPN3,CAPN6,CASP1,DLG4,DNM1L,EGF,GNB5,GPAA1,HDAC1,HDAC11,HRAS,JUN,MAPK3,PIK3C2B,PIK3C2G,PIK3CD,PIK3R1,PIK3R5,PSMA1,PSMB5,PSMD10,PSMD14,PSMD2,PSME3,SHC1,SP1,TAF4,TAF9B,TP53,UBA52,UBD,UBE2S
Axonal Guidance Signaling	4.38	0.115	NA	ACTR3,ADAM10,ADAM19,ADAMTS20,ARPC3,ARPC5,BAIAP2,BMP6,CFL2,CHP1,COPS5,CRK,CXCL12,EGF,FARP2,FYN,FZD6,GIT1,GNAO1,GNB5,HRAS,ITGA2,ITGA6,ITGB3,ITGB4,MAPK3,MMP12,MMP14,MMP25,NTF3,NTF4,NTN4,PDGFB,PDGFD,PIK3C2B,PIK3C2G,PIK3CD,PIK3R1,PIK3R5,PLCG1,PLXNB1,PLXND1,PPP3CC,PRKAG1,PSMD14,RAP2A,RASD2,RASSF5,RND1,SEMA3G,SHC1,SHH,TUBA1C,TUBA3C/TUBA3D,TUBB,WNT8B
Renal Cell Carcinoma Signaling	4.37	0.205	-0.905	CRK,FOS,HRAS,JUN,MAPK3,PDGFB,PIK3C2B,PIK3C2G,PIK3CD,PIK3R1,PIK3R5,RAP2A,RASD2,RBX1,UBA52,UBD
Thrombopoietin Signaling	4.3	0.222	-0.277	FOS,HRAS,JUN,MAPK3,PIK3C2B,PIK3C2G,PIK3CD,PIK3R1,PIK3R5,PLCG1,RAP2A,RASD2,SHC1,STAT3
Regulation of Cellular Mechanics by Calpain Protease	4.25	0.193	0.905	CAPN2,CAPN3,CAPN6,CCNA2,CCND1,CCNE2,CDK1,EGF,HRAS,ITGA2,ITGA6,ITGB3,ITGB4,MAPK3,RAP2A,RASD2,TLN2
Chronic Myeloid Leukemia Signaling	4.21	0.179	NA	CCND1,CDKN1A,CRK,E2F7,HDAC1,HDAC11,HRAS,MAPK3,MECOM,PA2G4,PIK3C2B,PIK3C2G,PIK3CD,PIK3R1,PIK3R5,RAP2A,RASD2,RBL2,TP53
Neuregulin Signaling	4.2	0.174	0.832	AREG,CRK,DLG4,EGF,ERBB4,ERRFI1,HRAS,HSP90AB1,ITGA2,ITGA6,ITGB3,ITGB4,MAPK3,MATK,NRG1,PIK3R1,PLCG1,RAP2A,RASD2,SHC1
p53 Signaling	4.16	0.184	2.138	APAF1,BAX,BRCA1,CCND1,CDKN1A,CHEK1,GADD45G,HDAC1,JUN,MED1,PIK3C2B,PIK3C2G,PIK3CD,PIK3R1,PIK3R5,PRKDC,TP53,TP53I3
Melanoma Signaling	4.11	0.24	-0.302	CCND1,CDKN1A,HRAS,MAPK3,PIK3C2B,PIK3C2G,PIK3CD,PIK3R1,PIK3R5,RAP2A,RASD2,TP53
Prostate Cancer Signaling	4.04	0.174	NA	ATF2,CCND1,CCNE2,CDKN1A,HDAC1,HDAC11,HRAS,HSP90AB1,MAPK3,PA2G4,PIK3C2B,PIK3C2G,PIK3CD,PIK3R1,PIK3R5,RAP2A,RASD2,RBL2,TP53
MSP-RON Signaling In Cancer Cells Pathway	4.02	0.161	0	ATF2,CCND1,F12,FOS,HRAS,ITGA6,ITGB4,JUN,MAPK3,PIK3C2B,PIK3C2G,PIK3CD,PIK3R1,PIK3R5,RAP2A,RASD2,RPS6KA3,SP1,STAT3,TCF3,YWHAH,YWHAZ
Role of JAK1 and JAK3 in γc Cytokine Signaling	3.99	0.209	NA	BLNK,HRAS,IL15RA,MAPK3,PIK3C2B,PIK3C2G,PIK3CD,PIK3R1,PIK3R5,RAP2A,RASD2,SHC1,SOCS3,STAT3
ErbB Signaling	3.94	0.183	-0.5	AREG,EGF,ERBB4,FOS,HRAS,JUN,MAPK3,NRG1,PIK3C2B,PIK3C2G,PIK3CD,PIK3R1,PIK3R5,PLCG1,RAP2A,RASD2,SHC1
Tumor Microenvironment Pathway	3.93	0.146	-0.392	CCND1,CXCL12,EGF,FOS,FOXO3,HLA-G,HRAS,ICAM1,IGF2,ITGB3,JUN,MAPK3,MMP12,MMP14,MMP25,PDCD1LG2,PDGFB,PDGFD,PIK3C2B,PIK3C2G,PIK3CD,PIK3R1,PIK3R5,RAP2A,RASD2,STAT3
Endometrial Cancer Signaling	3.91	0.217	0.302	CCND1,FOXO3,HRAS,ILK,MAPK3,PIK3C2B,PIK3C2G,PIK3CD,PIK3R1,PIK3R5,RAP2A,RASD2,TP53
Estrogen-Dependent Breast Cancer Signaling	3.86	0.195	-0.535	ATF2,CCND1,ESR1,FOS,HRAS,JUN,MAPK3,PIK3C2B,PIK3C2G,PIK3CD,PIK3R1,PIK3R5,RAP2A,RASD2,SP1
IL-2 Signaling	3.84	0.213	0	CSNK2B,FOS,HRAS,JUN,MAPK3,PIK3C2B,PIK3C2G,PIK3CD,PIK3R1,PIK3R5,RAP2A,RASD2,SHC1
HER-2 Signaling in Breast Cancer	3.77	0.141	-0.192	AREG,CCND1,CCNE2,CDKN1A,EGF,FOS,FOXO3,FYN,HRAS,ITGB3,ITGB4,JUN,MAPK3,mir-21,NRG1,PIK3C2B,PIK3C2G,PIK3CD,PIK3R1,PIK3R5,PLCG1,RAP2A,RASD2,RBL2,SP1,STAT3,TP53
GM-CSF Signaling	3.77	0.2	0	CCND1,CISH,HRAS,MAPK3,PIK3C2B,PIK3C2G,PIK3CD,PIK3R1,PIK3R5,PPP3CC,RAP2A,RASD2,SHC1,STAT3
ATM Signaling	3.76	0.177	0	ATF2,BLM,BRCA1,CBX1,CBX3,CCNB1,CDK1,CDKN1A,CHEK1,GADD45G,JUN,PPP1CC,PPP2CB,PPP2R2A,PPP2R5A,RAD50,TP53
IL-3 Signaling	3.74	0.19	-1.069	CHP1,FOS,HRAS,JUN,MAPK3,PIK3C2B,PIK3C2G,PIK3CD,PIK3R1,PIK3R5,PPP3CC,RAP2A,RASD2,SHC1,STAT3
Growth Hormone Signaling	3.7	0.197	-0.277	FOS,IGF2,MAPK3,PIK3C2B,PIK3C2G,PIK3CD,PIK3R1,PIK3R5,PLCG1,RPS6KA3,SOCS2,SOCS3,SOCS5,STAT3
Adrenomedullin signaling pathway	3.7	0.139	-0.626	ADCY1,ADM,BAX,C3,CEBPB,CRCP,CTH,FOS,GPR182,HRAS,IL33,KCNN3,MAPK3,MATK,NPR3,PIK3C2B,PIK3C2G,PIK3CD,PIK3R1,PIK3R5,PLCG1,PRKAG1,RAP2A,RASD2,SHC1,SLC39A7,TTN
Role of BRCA1 in DNA Damage Response	3.67	0.188	0.905	BLM,BRCA1,CDKN1A,CHEK1,E2F7,FANCA,HLTF,MSH2,PLK1,POU2F1,RAD50,RBL2,RFC3,SMARCA4,TP53
Molecular Mechanisms of Cancer	3.67	0.112	NA	ADCY1,APAF1,ARHGEF16,BAX,BMP6,BRCA1,CCND1,CCNE2,CDK1,CDK19,CDKN1A,CHEK1,CRK,E2F7,FOS,FYN,FZD6,GNAO1,GNB5,HDAC1,HDAC11,HRAS,ITGA2,ITGA6,ITGB3,ITGB4,JUN,LRP5,MAPK3,NLK,PA2G4,PIK3C2B,PIK3C2G,PIK3CD,PIK3R1,PIK3R5,PRKAG1,PRKDC,RABIF,RAP2A,RASD2,RBL2,RND1,RND3,SHC1,SHH,TCF3,TP53,WNT8B
PAK Signaling	3.62	0.162	0.535	CFL2,GIT1,HRAS,ITGA2,ITGA6,ITGB3,ITGB4,MAPK3,PDGFB,PDGFD,PDGFRA,PIK3C2B,PIK3C2G,PIK3CD,PIK3R1,PIK3R5,RAP2A,RASD2,SHC1
CNTF Signaling	3.61	0.214	-0.302	HRAS,IL6ST,MAPK3,PIK3C2B,PIK3C2G,PIK3CD,PIK3R1,PIK3R5,RAP2A,RASD2,RPS6KA3,STAT3
Ovarian Cancer Signaling	3.61	0.147	0.302	BRCA1,CCND1,EGF,FZD6,GJA1,HDAC1,HDAC11,HRAS,MAPK3,MSH2,PA2G4,PIK3C2B,PIK3C2G,PIK3CD,PIK3R1,PIK3R5,PRKAG1,RAP2A,RASD2,RBL2,TCF3,TP53,WNT8B
Ceramide Signaling	3.6	0.178	0.832	CNKSR1,FOS,HRAS,JUN,MAPK3,PIK3C2B,PIK3C2G,PIK3CD,PIK3R1,PIK3R5,PPP2CB,PPP2R2A,PPP2R5A,RAP2A,RASD2,SMPD3
Rac Signaling	3.58	0.153	0.728	ACTR3,ARPC3,ARPC5,BAIAP2,CFL2,HRAS,IQGAP3,ITGA2,ITGA6,ITGB3,ITGB4,JUN,MAPK3,NCKAP1,PIK3C2B,PIK3C2G,PIK3CD,PIK3R1,PIK3R5,RAP2A,RASD2
Aryl Hydrocarbon Receptor Signaling	3.57	0.15	-0.243	ALDH18A1,APAF1,BAX,CCNA2,CCND1,CCNE2,CDKN1A,CHEK1,CYP3A4,CYP3A5,ESR1,FOS,GSTM2,HSP90AB1,JUN,MAPK3,MED1,NFIA,RBL2,SMARCA4,SP1,TP53
Role of CHK Proteins in Cell Cycle Checkpoint Control	3.53	0.211	-0.302	BRCA1,CDK1,CDKN1A,CHEK1,E2F7,PLK1,PPP2CB,PPP2R2A,PPP2R5A,RAD50,RFC3,TP53
Ephrin Receptor Signaling	3.52	0.136	0.471	ACTR3,ADAM10,ANGPT1,ARPC3,ARPC5,ATF2,CFL2,CRK,CXCL12,EGF,FYN,GNAO1,GNB5,HRAS,ITGA2,ITGA6,ITGB3,ITGB4,MAPK3,PDGFB,PDGFD,PIK3C2G,RAP2A,RASD2,SHC1,SORBS1,STAT3
Antiproliferative Role of Somatostatin Receptor 2	3.51	0.189	0.333	CDKN1A,CTH,GNB5,HRAS,MAPK3,NPR3,PIK3C2B,PIK3C2G,PIK3CD,PIK3R1,PIK3R5,RAP2A,RASD2,SLC39A7
Cyclins and Cell Cycle Regulation	3.49	0.181	1.508	CCNA2,CCNB1,CCND1,CCNE2,CDK1,CDKN1A,E2F7,HDAC1,HDAC11,PA2G4,PPP2CB,PPP2R2A,PPP2R5A,RBL2,TP53
ErbB4 Signaling	3.47	0.197	0	ERBB4,HRAS,MAPK3,NRG1,PIK3C2B,PIK3C2G,PIK3CD,PIK3R1,PIK3R5,PLCG1,RAP2A,RASD2,SHC1
IL-9 Signaling	3.46	0.257	-1.134	CISH,PIK3C2B,PIK3C2G,PIK3CD,PIK3R1,PIK3R5,SOCS2,SOCS3,STAT3
HGF Signaling	3.41	0.153	0	ATF2,CCND1,CDKN1A,FOS,HRAS,ITGA2,ITGA6,ITGB3,ITGB4,JUN,MAPK3,PIK3C2B,PIK3C2G,PIK3CD,PIK3R1,PIK3R5,PLCG1,RAP2A,RASD2,STAT3
Macropinocytosis Signaling	3.38	0.184	0	EGF,HRAS,ITGB3,ITGB4,PDGFB,PDGFD,PIK3C2B,PIK3C2G,PIK3CD,PIK3R1,PIK3R5,PLCG1,RAP2A,RASD2
Melanocyte Development and Pigmentation Signaling	3.38	0.17	0.775	ADCY1,ATF2,CRK,HRAS,MAPK3,PIK3C2B,PIK3C2G,PIK3CD,PIK3R1,PIK3R5,PLCG1,PRKAG1,RAP2A,RASD2,RPS6KA3,SHC1
Role of Macrophages, Fibroblasts and Endothelial Cells in Rheumatoid Arthritis	3.35	0.118	NA	ATF2,CCND1,CEBPB,CHP1,CXCL12,FCGR3A/FCGR3B,FOS,FRZB,FZD6,GNAO1,HRAS,ICAM1,IL1RAP,IL33,IL6ST,IRAK1,JUN,LRP5,MAPK3,MYD88,NLK,PDGFB,PDGFD,PIK3C2B,PIK3C2G,PIK3CD,PIK3R1,PIK3R5,PLCG1,PPP3CC,RAP2A,RASD2,SFRP1,SOCS3,STAT3,TCF3,WNT8B
HIF1α Signaling	3.34	0.132	-0.784	ADM,BMP6,CDKN1A,CHP1,COPS5,EGF,HRAS,IGF2,JUN,MAPK3,MMP12,MMP14,MMP25,PDGFB,PIK3C2B,PIK3C2G,PIK3CD,PIK3R1,PIK3R5,PLCG1,PPP3CC,RAN,RAP2A,RASD2,RBX1,STAT3,TP53
UVB-Induced MAPK Signaling	3.3	0.212	-0.632	FOS,H3-3A/H3-3B,JUN,MAPK3,PIK3C2B,PIK3C2G,PIK3CD,PIK3R1,PIK3R5,RPS6KA3,TP53
Role of Tissue Factor in Cancer	3.26	0.157	NA	CFL2,EGR1,FYN,HRAS,ITGA6,ITGB3,MAPK3,P4HB,PDIA6,PIK3C2B,PIK3C2G,PIK3CD,PIK3R1,PIK3R5,RAP2A,RASD2,RPS6KA3,TP53
SPINK1 General Cancer Pathway	3.25	0.197	0.302	HRAS,MAPK3,MT1E,MT1F,PIK3C2B,PIK3C2G,PIK3CD,PIK3R1,PIK3R5,RAP2A,RASD2,STAT3
Actin Cytoskeleton Signaling	3.22	0.125	0.894	ACTR3,ARPC3,ARPC5,BAIAP2,CFL2,CRK,EGF,GIT1,HRAS,IQGAP3,ITGA2,ITGA6,ITGB3,ITGB4,MAPK3,MATK,MYO5C,NCKAP1,PDGFB,PDGFD,PIK3C2B,PIK3C2G,PIK3CD,PIK3R1,PIK3R5,RAP2A,RASD2,SHC1,TLN2,TTN
UVA-Induced MAPK Signaling	3.22	0.165	0.632	FOS,HRAS,JUN,MAPK3,PARP2,PIK3C2B,PIK3C2G,PIK3CD,PIK3R1,PIK3R5,PLCG1,RAP2A,RASD2,RPS6KA3,SMPD3,TP53
Colorectal Cancer Metastasis Signaling	3.22	0.122	-0.392	ADCY1,BAX,CCND1,EGF,FOS,FZD6,GNAO1,GNB5,HRAS,IL6ST,JUN,LRP5,MAPK3,MMP12,MMP14,MMP25,MSH2,PIK3C2B,PIK3C2G,PIK3CD,PIK3R1,PIK3R5,PRKAG1,PTGER3,RAP2A,RASD2,RND1,RND3,STAT3,TCF3,TP53,WNT8B
Hepatic Fibrosis Signaling Pathway	3.18	0.109	-1.121	AGTR1,ATF2,CACNA1B,CACNB2,CCND1,CEBPB,COL18A1,EZH2,FOS,FZD6,HRAS,ICAM1,IL1RAP,IL33,IRAK1,ITGA2,ITGA6,ITGB3,ITGB4,JUN,LRP5,MAPK3,mir-21,MYD88,PDGFB,PDGFD,PDGFRA,PIK3C2B,PIK3C2G,PIK3CD,PIK3R1,PIK3R5,PLCG1,PRKAG1,RAP2A,RASD2,RND1,RND3,SHH,SP1,STAT3,TCF3,TFRC,TTN,WNT8B
IL-6 Signaling	3.12	0.148	-1.414	CEBPB,CSNK2B,FOS,HRAS,IL1RAP,IL33,IL6ST,JUN,MAPK3,PIK3C2B,PIK3C2G,PIK3CD,PIK3R1,PIK3R5,RAP2A,RASD2,SHC1,SOCS3,STAT3
Mitotic Roles of Polo-Like Kinase	3.11	0.19	1.633	CCNB1,CDC27,CDK1,ESPL1,HSP90AB1,KIF23,PLK1,PPP2CB,PPP2R2A,PPP2R5A,PRC1,STAG2
Hypoxia Signaling in the Cardiovascular System	3.1	0.181	0	ATF2,COPS5,HSP90AB1,JUN,P4HB,TP53,UBE2C,UBE2D1,UBE2I,UBE2L6,UBE2N,UBE2Q1,UBE2S
Renin-Angiotensin Signaling	3.08	0.151	0.258	ADCY1,AGTR1,ATF2,FOS,HRAS,JUN,MAPK3,PIK3C2B,PIK3C2G,PIK3CD,PIK3R1,PIK3R5,PLCG1,PRKAG1,RAP2A,RASD2,SHC1,STAT3
IL-7 Signaling Pathway	3.04	0.178	-0.577	BAX,CCND1,EBF1,FOXO3,FYN,JUN,MAPK3,PIK3C2B,PIK3C2G,PIK3CD,PIK3R1,PIK3R5,SHC1
Estrogen-mediated S-phase Entry	2.93	0.269	1.134	CCNA2,CCND1,CCNE2,CDK1,CDKN1A,E2F7,ESR1
G-Protein Coupled Receptor Signaling	2.89	0.117	NA	ADCY1,ADRA1A,AGTR1,ATF2,CHRM2,DUSP1,FYN,GDPD1,GNAO1,GRM8,HRAS,HTR1D,MAPK3,NPR3,NPY1R,PDE4D,PDE7B,PDE8A,PDE8B,PIK3C2B,PIK3C2G,PIK3CD,PIK3R1,PIK3R5,PRKAG1,PTGER3,PTH1R,RAP2A,RASD2,SHC1,STAT3,TBXA2R
Virus Entry via Endocytic Pathways	2.88	0.154	NA	CAV1,FYN,HLA-G,HRAS,ITGA2,ITGB3,ITGB4,PIK3C2B,PIK3C2G,PIK3CD,PIK3R1,PIK3R5,PLCG1,RAP2A,RASD2,TFRC
Pancreatic Adenocarcinoma Signaling	2.87	0.145	-1.155	CCND1,CCNE2,CDKN1A,E2F7,EGF,GPLD1,HDAC1,HDAC11,MAPK3,PA2G4,PIK3C2B,PIK3C2G,PIK3CD,PIK3R1,PIK3R5,RBL2,STAT3,TP53
Cell Cycle: G2/M DNA Damage Checkpoint Regulation	2.85	0.2	0	BRCA1,CCNB1,CDK1,CDKN1A,CHEK1,PLK1,PRKDC,TP53,YWHAH,YWHAZ
14-3-3-mediated Signaling	2.79	0.143	0.277	BAX,FOS,HRAS,JUN,MAPK3,PIK3C2B,PIK3C2G,PIK3CD,PIK3R1,PIK3R5,PLCG1,RAP2A,RASD2,TUBA1C,TUBA3C/TUBA3D,TUBB,YWHAH,YWHAZ
Autophagy	2.78	0.123	0	ATF2,ATG4B,BMP6,CHP1,EGF,FOS,FOXO3,GORASP2,JUN,MAPK3,MYD88,NRBF2,PDGFB,PIK3C2B,PIK3C2G,PIK3CD,PIK3R1,PIK3R5,PPP2CB,PPP2R2A,PPP2R5A,PPP3CC,PRKAG1,TP53,VPS16,WIPI2
Pyrimidine Ribonucleotides De Novo Biosynthesis	2.77	0.229	0.707	CAD,CTPS1,DHX9,ENTPD6,NME1,NME2,PCK1,SLC25A42
NGF Signaling	2.75	0.145	1	ATF2,BAX,CRK,HRAS,MAPK3,PIK3C2B,PIK3C2G,PIK3CD,PIK3R1,PIK3R5,PLCG1,RAP2A,RASD2,RPS6KA3,SHC1,SMPD3,TP53
Estrogen Receptor Signaling	2.74	0.106	1	ADCY1,ATF2,CACNA1B,CACNB2,CARM1,CAV1,CCND1,CDKN1A,CFL2,DLG4,EGF,ESR1,FOS,FOXO3,GNAO1,GNB5,HRAS,HSP90AB1,IGF2,JUN,MAPK3,MDK,MED1,MED20,MED24,MMP12,MMP14,MMP25,NDUFA4L2,PIK3C2B,PIK3C2G,PIK3CD,PIK3R1,PIK3R5,PLCG1,PRKAG1,PRKDC,RAP2A,RASD2,SHC1,SP1,TP53
EIF2 Signaling	2.72	0.122	2.236	CCND1,EIF2AK1,EIF2S2,EIF3F,HNRNPA1,HRAS,MAPK3,MYCN,PIK3C2B,PIK3C2G,PIK3CD,PIK3R1,PIK3R5,PPP1CA,PPP1CC,RAP2A,RASD2,RPL23A,RPL38,RPL7L1,RPLP0,RPLP2,RPS10,RPS3,SHC1,UBA52
Gαi Signaling	2.72	0.138	-0.258	ADCY1,AGTR1,CAV1,CHRM2,GNAO1,GNB5,GRM8,HRAS,HTR1D,MAPK3,NPR3,NPY1R,PRKAG1,PTGER3,RAP2A,RASD2,SHC1,STAT3,TBXA2R
Role of p14/p19ARF in Tumor Suppression	2.72	0.25	1.134	PIK3C2B,PIK3C2G,PIK3CD,PIK3R1,PIK3R5,TP53,UBTF
Apelin Endothelial Signaling Pathway	2.72	0.138	0.243	ADCY1,ANGPT1,APLN,FOS,GNAO1,GNB5,HRAS,ICAM1,JUN,MAPK3,PIK3C2B,PIK3C2G,PIK3CD,PIK3R1,PIK3R5,PRKAG1,RAP2A,RASD2,SP1
HOTAIR Regulatory Pathway	2.72	0.132	0.447	CDKN1A,ELAVL1,ESR1,EZH2,H3-3A/H3-3B,HDAC1,HSF1,ICAM1,mir-130,MMP12,MMP14,MMP25,PIK3C2B,PIK3C2G,PIK3CD,PIK3R1,PIK3R5,SETDB1,STAT3,TCF3,WNT8B
FLT3 Signaling in Hematopoietic Progenitor Cells	2.71	0.165	0.577	ATF2,HRAS,MAPK3,PIK3C2B,PIK3C2G,PIK3CD,PIK3R1,PIK3R5,RAP2A,RASD2,RPS6KA3,SHC1,STAT3
Role of NANOG in Mammalian Embryonic Stem Cell Pluripotency	2.71	0.144	-0.577	BMP6,FZD6,GATA6,HRAS,IL6ST,MAPK3,PIK3C2B,PIK3C2G,PIK3CD,PIK3R1,PIK3R5,RAP2A,RASD2,SHC1,STAT3,TP53,WNT8B
Wnt/β-catenin Signaling	2.71	0.129	0.688	BCL9,CCND1,CSNK2B,FRZB,FZD6,GJA1,GNAO1,HDAC1,ILK,JUN,LRP5,NLK,PPP2CB,PPP2R2A,PPP2R5A,SFRP1,SOX5,TCF3,TP53,UBA52,UBD,WNT8B
p70S6K Signaling	2.68	0.14	0.258	AGTR1,EEF2K,HRAS,MAPK3,PIK3C2B,PIK3C2G,PIK3CD,PIK3R1,PIK3R5,PLCG1,PPP2CB,PPP2R2A,PPP2R5A,RAP2A,RASD2,SHC1,YWHAH,YWHAZ
Relaxin Signaling	2.67	0.133	-1.508	ADCY1,CTH,FOS,GDPD1,GNAO1,GNB5,JUN,MAPK3,NPR3,PDE4D,PDE7B,PDE8A,PDE8B,PIK3C2B,PIK3C2G,PIK3CD,PIK3R1,PIK3R5,PRKAG1,SLC39A7
PTEN Signaling	2.67	0.133	-1.291	CCND1,CDKN1A,CSNK2B,FOXO3,HRAS,ILK,ITGA2,ITGA6,ITGB3,ITGB4,MAPK3,MCRS1,PDGFRA,PIK3CD,PIK3R1,PIK3R5,RAP2A,RASD2,SHC1,YWHAH
Glioma Invasiveness Signaling	2.64	0.169	-0.632	HRAS,ITGB3,MAPK3,PIK3C2B,PIK3C2G,PIK3CD,PIK3R1,PIK3R5,RAP2A,RASD2,RND1,RND3
Gap Junction Signaling	2.63	0.124	NA	ADCY1,CAV1,CTH,EGF,GJA1,GJA5,HRAS,MAPK3,NPR3,PIK3C2B,PIK3C2G,PIK3CD,PIK3R1,PIK3R5,PLCG1,PPP3CC,PRKAG1,RAP2A,RASD2,SLC39A7,SP1,TUBA1C,TUBA3C/TUBA3D,TUBB
Pyrimidine Deoxyribonucleotides De Novo Biosynthesis I	2.61	0.273	1.633	DTYMK,NME1,NME2,PCK1,RRM1,TYMS
Sumoylation Pathway	2.59	0.149	0	CBX4,DNMT3A,FOS,HDAC1,JUN,RAN,RFC3,RND1,RND3,SAE1,SP1,SUMO2,TDG,TP53,UBE2I

## Sheet: Supplemental Table S2B
Supplementary Table S2B. Top 100 methylome-associated pathways in HCC ALL (reciprocally regulated DMDE genes).
Ingenuity Canonical Pathways	-log(p-value)	Ratio	z-score	Molecules
Hereditary Breast Cancer Signaling	6.07	0.122	NA	BLM,BRCA1,CCNB1,CDK1,FANCA,HDAC1,HDAC11,HLTF,HRAS,PIK3C2B,PIK3CD,PIK3R1,RAD50,RASD2,RFC3,TP53,UBD
FAK Signaling	5.04	0.121	NA	CAPN2,CAPN3,EGF,FYN,HRAS,ITGA6,ITGB3,ITGB4,PIK3C2B,PIK3CD,PIK3R1,PLCG1,RASD2,TLN2
Macropinocytosis Signaling	4.83	0.145	0.447	EGF,HRAS,ITGB3,ITGB4,PDGFB,PDGFD,PIK3C2B,PIK3CD,PIK3R1,PLCG1,RASD2
Axonal Guidance Signaling	4.55	0.0656	NA	ADAM19,ADAMTS20,BAIAP2,BMP6,COPS5,CXCL12,EGF,FYN,GIT1,HRAS,ITGA6,ITGB3,ITGB4,MMP12,MMP14,NTF4,PDGFB,PDGFD,PIK3C2B,PIK3CD,PIK3R1,PLCG1,PLXNB1,PLXND1,PRKAG1,PSMD14,RASD2,SEMA3G,TUBA1C,TUBA3C/TUBA3D,TUBB,WNT8B
Integrin Signaling	4.35	0.0878	1	CAPN2,CAPN3,CAV1,CTTN,FYN,GIT1,HRAS,ITGA6,ITGB3,ITGB4,PARVB,PDGFB,PIK3C2B,PIK3CD,PIK3R1,PLCG1,RASD2,TLN2
Regulation of Cellular Mechanics by Calpain Protease	4.23	0.125	0.447	CAPN2,CAPN3,CCNE2,CDK1,EGF,HRAS,ITGA6,ITGB3,ITGB4,RASD2,TLN2
Telomerase Signaling	4.21	0.115	0	EGF,HDAC1,HDAC11,HRAS,HSP90AB1,PIK3C2B,PIK3CD,PIK3R1,PPP2R5A,RASD2,TP53,TPP1
GADD45 Signaling	3.72	0.263	NA	BRCA1,CCNB1,CCNE2,CDK1,TP53
DNA damage-induced 14-3-3σ Signaling	3.72	0.263	NA	BRCA1,CCNB1,CCNE2,CDK1,TP53
ERK/MAPK Signaling	3.64	0.0798	0.577	DUSP1,FYN,HRAS,ITGA6,ITGB3,ITGB4,PIK3C2B,PIK3CD,PIK3R1,PLA2G1B,PLCG1,PPP1CA,PPP2R5A,PRKAG1,RASD2,TLN2,YWHAH
Ovarian Cancer Signaling	3.61	0.0897	0.378	BRCA1,EGF,GJA1,HDAC1,HDAC11,HRAS,PIK3C2B,PIK3CD,PIK3R1,PRKAG1,RASD2,TCF3,TP53,WNT8B
Virus Entry via Endocytic Pathways	3.57	0.106	NA	CAV1,FYN,HLA-G,HRAS,ITGB3,ITGB4,PIK3C2B,PIK3CD,PIK3R1,PLCG1,RASD2
Glioma Signaling	3.54	0.0984	1.414	EGF,HDAC1,HDAC11,HRAS,PDGFB,PDGFD,PIK3C2B,PIK3CD,PIK3R1,PLCG1,RASD2,TP53
GP6 Signaling Pathway	3.48	0.0968	-0.302	COL15A1,COL18A1,COL4A1,COL4A2,COL9A1,FYN,ITGB3,PIK3C2B,PIK3CD,PIK3R1,PLCG1,RASGRP2
Semaphorin Neuronal Repulsive Signaling Pathway	3.39	0.0897	-0.832	FYN,ITGA6,ITGB3,ITGB4,PDE4D,PIK3C2B,PIK3CD,PIK3R1,PLCG1,PLXNB1,PLXND1,PRKAG1,TP53
Non-Small Cell Lung Cancer Signaling	3.35	0.108	0.378	EGF,HDAC1,HDAC11,HRAS,PIK3C2B,PIK3CD,PIK3R1,PLCG1,RASD2,TP53
Pyrimidine Ribonucleotides De Novo Biosynthesis	3.28	0.171	0.816	CAD,CTPS1,DHX9,ENTPD6,NME2,PCK1
Neuregulin Signaling	3.19	0.0957	0.816	DLG4,EGF,HRAS,HSP90AB1,ITGA6,ITGB3,ITGB4,MATK,PIK3R1,PLCG1,RASD2
Role of Tissue Factor in Cancer	3.19	0.0957	NA	FYN,HRAS,ITGA6,ITGB3,P4HB,PDIA6,PIK3C2B,PIK3CD,PIK3R1,RASD2,TP53
Huntington's Disease Signaling	3.19	0.0688	0.302	CACNA1B,CAPN2,CAPN3,DLG4,DNM1L,EGF,HDAC1,HDAC11,HRAS,PIK3C2B,PIK3CD,PIK3R1,PSMB5,PSMD14,PSMD2,PSME3,TAF4,TP53,UBD
Gap Junction Signaling	3.14	0.0773	NA	CAV1,EGF,GJA1,GJA5,HRAS,PIK3C2B,PIK3CD,PIK3R1,PLCG1,PRKAG1,RASD2,SLC39A7,TUBA1C,TUBA3C/TUBA3D,TUBB
PAK Signaling	3.13	0.094	0.378	GIT1,HRAS,ITGA6,ITGB3,ITGB4,PDGFB,PDGFD,PIK3C2B,PIK3CD,PIK3R1,RASD2
TR/RXR Activation	3.06	0.107	NA	ACACA,MED1,NCOA6,PCK1,PIK3C2B,PIK3CD,PIK3R1,THRA,UCP2
Actin Cytoskeleton Signaling	3.05	0.0708	-0.333	BAIAP2,EGF,GIT1,HRAS,IQGAP3,ITGA6,ITGB3,ITGB4,MATK,MYO5C,PDGFB,PDGFD,PIK3C2B,PIK3CD,PIK3R1,RASD2,TLN2
Kinetochore Metaphase Signaling Pathway	3	0.0971	0.632	ARPP19,CCNB1,CDK1,CENPE,ENSA,ESPL1,INCENP,PPP1CA,PPP2R5A,REC8
PDGF Signaling	2.99	0.105	0.707	CAV1,HRAS,PDGFB,PDGFD,PIK3C2B,PIK3CD,PIK3R1,PLCG1,RASD2
Role of p14/p19ARF in Tumor Suppression	2.89	0.179	0.447	PIK3C2B,PIK3CD,PIK3R1,TP53,UBTF
Coronavirus Replication Pathway	2.84	0.143	2.449	DDX1,IFITM1,IFITM10,TUBA1C,TUBA3C/TUBA3D,TUBB
Prostate Cancer Signaling	2.81	0.0917	NA	CCNE2,HDAC1,HDAC11,HRAS,HSP90AB1,PIK3C2B,PIK3CD,PIK3R1,RASD2,TP53
Glioblastoma Multiforme Signaling	2.8	0.0774	0.905	CCNE2,EGF,HRAS,PDGFB,PDGFD,PIK3C2B,PIK3CD,PIK3R1,PLCG1,RASD2,TCF3,TP53,WNT8B
Thyroid Cancer Signaling	2.69	0.104	1.414	HRAS,NTF4,PIK3C2B,PIK3CD,PIK3R1,RASD2,TCF3,TP53
SPINK1 General Cancer Pathway	2.66	0.115	0.816	HRAS,MT1E,MT1F,PIK3C2B,PIK3CD,PIK3R1,RASD2
Epithelial Adherens Junction Signaling	2.6	0.0769	NA	BAIAP2,EGF,HRAS,LMO7,MYO5C,NOTCH3,RASD2,SORBS1,TCF3,TUBA1C,TUBA3C/TUBA3D,TUBB
p53 Signaling	2.59	0.0918	1.89	BRCA1,HDAC1,MED1,PIK3C2B,PIK3CD,PIK3R1,PRKDC,TP53,TP53I3
Tumor Microenvironment Pathway	2.58	0.073	1.387	CXCL12,EGF,HLA-G,HRAS,ITGB3,MMP12,MMP14,PDGFB,PDGFD,PIK3C2B,PIK3CD,PIK3R1,RASD2
Breast Cancer Regulation by Stathmin1	2.57	0.0515	0.73	ADRA1A,ARHGEF16,BDKRB2,BMP6,CDK1,CELSR2,CELSR3,EGF,GPR158,GPR20,GRM8,HRAS,HTR1D,PDGFB,PIK3C2B,PIK3CD,PIK3R1,PPP1CA,PPP2R5A,PRKAG1,PTGER3,PTH1R,RASD2,RHO,SPDEF,STMN1,TP53,TUBA1C,TUBA3C/TUBA3D,TUBB
Pentose Phosphate Pathway	2.57	0.3	NA	H6PD,TALDO1,TKT
Pyrimidine Ribonucleotides Interconversion	2.56	0.152	0.447	CTPS1,DHX9,ENTPD6,NME2,PCK1
Molecular Mechanisms of Cancer	2.5	0.0549	NA	ARHGEF16,BMP6,BRCA1,CCNE2,CDK1,CDK19,FYN,HDAC1,HDAC11,HRAS,ITGA6,ITGB3,ITGB4,LRP5,PIK3C2B,PIK3CD,PIK3R1,PRKAG1,PRKDC,RABIF,RASD2,TCF3,TP53,WNT8B
Melanoma Signaling	2.45	0.12	-0.447	HRAS,PIK3C2B,PIK3CD,PIK3R1,RASD2,TP53
Cell Cycle: G2/M DNA Damage Checkpoint Regulation	2.45	0.12	0	BRCA1,CCNB1,CDK1,PRKDC,TP53,YWHAH
Prolactin Signaling	2.39	0.093	-0.378	FYN,HRAS,PIK3C2B,PIK3CD,PIK3R1,PLCG1,RASD2,SOCS5
NAD Signaling Pathway	2.38	0.0759	0.905	BMP6,EGF,GJA1,H1-5,NMNAT2,PDGFB,PIK3C2B,PIK3CD,PIK3R1,PRKAG1,TP53
Chronic Myeloid Leukemia Signaling	2.36	0.0849	NA	HDAC1,HDAC11,HRAS,MECOM,PIK3C2B,PIK3CD,PIK3R1,RASD2,TP53
Paxillin Signaling	2.36	0.0849	0.447	HRAS,ITGA6,ITGB3,ITGB4,PIK3C2B,PIK3CD,PIK3R1,RASD2,TLN2
14-3-3-mediated Signaling	2.35	0.0794	0.816	HRAS,PIK3C2B,PIK3CD,PIK3R1,PLCG1,RASD2,TUBA1C,TUBA3C/TUBA3D,TUBB,YWHAH
Ceramide Signaling	2.27	0.0889	1.342	CNKSR1,HRAS,PIK3C2B,PIK3CD,PIK3R1,PPP2R5A,RASD2,SMPD3
EGF Signaling	2.24	0.109	0.816	EGF,HRAS,PIK3C2B,PIK3CD,PIK3R1,PLCG1
Cell Cycle Control of Chromosomal Replication	2.21	0.107	2.449	CDC6,CDK1,CDK19,MCM4,MCM6,PRIM2
Regulation of eIF4 and p70S6K Signaling	2.18	0.0682	-0.447	EIF3F,HRAS,ITGA6,ITGB3,ITGB4,PIK3C2B,PIK3CD,PIK3R1,PPP2R5A,RASD2,RPS10,RPS3
Role of CHK Proteins in Cell Cycle Checkpoint Control	2.17	0.105	1.342	BRCA1,CDK1,PPP2R5A,RAD50,RFC3,TP53
Caveolar-mediated Endocytosis Signaling	2.16	0.0933	NA	CAV1,EGF,FYN,HLA-G,ITGA6,ITGB3,ITGB4
Senescence Pathway	2.14	0.0578	0.258	CACNA1B,CAPN2,CAPN3,CBX8,CCNB1,CCNE2,CDK1,HRAS,PDK4,PIK3C2B,PIK3CD,PIK3R1,PPP1CA,PPP2R5A,RAD50,RASD2,TP53
GDNF Family Ligand-Receptor Interactions	2.13	0.0921	0	GFRA2,HRAS,PIK3C2B,PIK3CD,PIK3R1,PLCG1,RASD2
Neurotrophin/TRK Signaling	2.13	0.0921	0.816	HRAS,NTF4,PIK3C2B,PIK3CD,PIK3R1,PLCG1,RASD2
DNA Double-Strand Break Repair by Non-Homologous End Joining	2.13	0.214	NA	PRKDC,RAD50,XRCC1
Rac Signaling	2.1	0.073	0	BAIAP2,HRAS,IQGAP3,ITGA6,ITGB3,ITGB4,PIK3C2B,PIK3CD,PIK3R1,RASD2
G-Protein Coupled Receptor Signaling	2.08	0.0584	NA	ADRA1A,DUSP1,FYN,GDPD1,GRM8,HRAS,HTR1D,PDE4D,PDE7B,PIK3C2B,PIK3CD,PIK3R1,PRKAG1,PTGER3,PTH1R,RASD2
HIF1α Signaling	2.08	0.0637	1.387	BMP6,COPS5,EGF,HRAS,MMP12,MMP14,PDGFB,PIK3C2B,PIK3CD,PIK3R1,PLCG1,RASD2,TP53
UVA-Induced MAPK Signaling	2.08	0.0825	0.447	HRAS,PIK3C2B,PIK3CD,PIK3R1,PLCG1,RASD2,SMPD3,TP53
NF-κB Activation by Viruses	2.07	0.0897	0	HRAS,ITGA6,ITGB3,PIK3C2B,PIK3CD,PIK3R1,RASD2
Renal Cell Carcinoma Signaling	2.07	0.0897	0	HRAS,PDGFB,PIK3C2B,PIK3CD,PIK3R1,RASD2,UBD
Endometrial Cancer Signaling	2.06	0.1	0	HRAS,PIK3C2B,PIK3CD,PIK3R1,RASD2,TP53
Role of NANOG in Mammalian Embryonic Stem Cell Pluripotency	2.06	0.0763	-0.447	BMP6,GATA6,HRAS,PIK3C2B,PIK3CD,PIK3R1,RASD2,TP53,WNT8B
Acute Phase Response Signaling	2.04	0.0652	-0.816	APOA1,C1R,C1S,C3,HRAS,PIK3CD,PIK3R1,RASD2,RBP1,SOCS5,TCF3,VWF
Role of BRCA1 in DNA Damage Response	2.01	0.0875	1	BLM,BRCA1,FANCA,HLTF,RAD50,RFC3,TP53
Thrombopoietin Signaling	1.96	0.0952	0.447	HRAS,PIK3C2B,PIK3CD,PIK3R1,PLCG1,RASD2
Mitotic Roles of Polo-Like Kinase	1.96	0.0952	NA	CCNB1,CDK1,ESPL1,HSP90AB1,PPP2R5A,PRC1
JAK/Stat Signaling	1.95	0.0854	0	CISH,HRAS,PIK3C2B,PIK3CD,PIK3R1,RASD2,SOCS5
Cyclins and Cell Cycle Regulation	1.93	0.0843	0.447	CCNB1,CCNE2,CDK1,HDAC1,HDAC11,PPP2R5A,TP53
Pancreatic Adenocarcinoma Signaling	1.92	0.0726	0	CCNE2,EGF,GPLD1,HDAC1,HDAC11,PIK3C2B,PIK3CD,PIK3R1,TP53
Pentose Phosphate Pathway (Non-oxidative Branch)	1.91	0.333	NA	TALDO1,TKT
Reelin Signaling in Neurons	1.9	0.072	-0.707	ARHGEF16,DAB1,FYN,MAPK8IP2,PAFAH1B3,PDK4,PIK3C2B,PIK3CD,PIK3R1
IGF-1 Signaling	1.9	0.0769	0	HRAS,PIK3C2B,PIK3CD,PIK3R1,PRKAG1,RASD2,SOCS5,YWHAH
Clathrin-mediated Endocytosis Signaling	1.9	0.0625	NA	APOA1,CTTN,DNM1L,EGF,ITGB3,ITGB4,PDGFB,PDGFD,PIK3C2B,PIK3CD,PIK3R1,UBD
HER-2 Signaling in Breast Cancer	1.9	0.0625	0.577	CCNE2,EGF,FYN,HRAS,ITGB3,ITGB4,PIK3C2B,PIK3CD,PIK3R1,PLCG1,RASD2,TP53
VEGF Family Ligand-Receptor Interactions	1.9	0.0833	0.816	HRAS,PIK3C2B,PIK3CD,PIK3R1,PLA2G1B,PLCG1,RASD2
ErbB4 Signaling	1.87	0.0909	0.447	HRAS,PIK3C2B,PIK3CD,PIK3R1,PLCG1,RASD2
Estrogen Receptor Signaling	1.8	0.0504	2.183	CACNA1B,CAV1,DLG4,EGF,HRAS,HSP90AB1,MDK,MED1,MED20,MED24,MMP12,MMP14,PIK3C2B,PIK3CD,PIK3R1,PLCG1,PRKAG1,PRKDC,RASD2,TP53
Ephrin Receptor Signaling	1.79	0.0603	-1	ANGPT1,CXCL12,EGF,FYN,HRAS,ITGA6,ITGB3,ITGB4,PDGFB,PDGFD,RASD2,SORBS1
HGF Signaling	1.78	0.0687	0.447	HRAS,ITGA6,ITGB3,ITGB4,PIK3C2B,PIK3CD,PIK3R1,PLCG1,RASD2
GM-CSF Signaling	1.75	0.0857	0.447	CISH,HRAS,PIK3C2B,PIK3CD,PIK3R1,RASD2
Stearate Biosynthesis I (Animals)	1.72	0.0962	NA	ACOT7,ACSL1,ASPG,LPGAT1,THEM5
Glioma Invasiveness Signaling	1.72	0.0845	-0.447	HRAS,ITGB3,PIK3C2B,PIK3CD,PIK3R1,RASD2
IL-9 Signaling	1.71	0.114	NA	CISH,PIK3C2B,PIK3CD,PIK3R1
Hypoxia Signaling in the Cardiovascular System	1.69	0.0833	NA	COPS5,HSP90AB1,P4HB,TP53,UBE2C,UBE2Q1
Bladder Cancer Signaling	1.69	0.0702	NA	EGF,HDAC1,HDAC11,HRAS,MMP12,MMP14,RASD2,TP53
Nitric Oxide Signaling in the Cardiovascular System	1.69	0.0702	0.378	BDKRB2,CACNA1B,CAV1,HSP90AB1,PIK3C2B,PIK3CD,PIK3R1,PRKAG1
ErbB Signaling	1.68	0.0753	0.816	EGF,HRAS,PIK3C2B,PIK3CD,PIK3R1,PLCG1,RASD2
MSP-RON Signaling In Cancer Cells Pathway	1.67	0.0657	0.333	HRAS,ITGA6,ITGB4,PIK3C2B,PIK3CD,PIK3R1,RASD2,TCF3,YWHAH
FAT10 Signaling Pathway	1.66	0.0926	NA	PSMB5,PSMD14,PSMD2,PSME3,UBD
Melanocyte Development and Pigmentation Signaling	1.66	0.0745	0.816	HRAS,PIK3C2B,PIK3CD,PIK3R1,PLCG1,PRKAG1,RASD2
Small Cell Lung Cancer Signaling	1.66	0.0745	NA	CCNE2,HDAC1,HDAC11,PIK3C2B,PIK3CD,PIK3R1,TP53
Antiproliferative Role of Somatostatin Receptor 2	1.64	0.0811	0	HRAS,PIK3C2B,PIK3CD,PIK3R1,RASD2,SLC39A7
Fc Epsilon RI Signaling	1.63	0.0684	0.378	FYN,HRAS,PIK3C2B,PIK3CD,PIK3R1,PLA2G1B,PLCG1,RASD2
NGF Signaling	1.63	0.0684	0.378	HRAS,PIK3C2B,PIK3CD,PIK3R1,PLCG1,RASD2,SMPD3,TP53
ATM Signaling	1.61	0.0729	-0.447	BLM,BRCA1,CCNB1,CDK1,PPP2R5A,RAD50,TP53
CNTF Signaling	1.6	0.0893	0	HRAS,PIK3C2B,PIK3CD,PIK3R1,RASD2
Angiopoietin Signaling	1.59	0.0789	NA	ANGPT1,HRAS,PIK3C2B,PIK3CD,PIK3R1,RASD2
Colorectal Cancer Metastasis Signaling	1.59	0.0534	1.732	EGF,HRAS,LRP5,MMP12,MMP14,PIK3C2B,PIK3CD,PIK3R1,PRKAG1,PTGER3,RASD2,TCF3,TP53,WNT8B

## Sheet: Supplemental Table S2C
Supplementary Table S2C. Top 100 miRNome-associated pathways in HCC ALL (DE miRNA, and reciprocally regulated DE mRNA targets).
Ingenuity Canonical Pathways	-log(p-value)	Ratio	z-score	Molecules
IGF-1 Signaling	5.9	0.163	-0.277	CSNK2B,FOS,FOXO3,IGFBP4,JUN,MAPK3,PIK3C2G,PIK3R1,PIK3R5,RAP2A,SHC1,SOCS2,SOCS3,SOCS5,STAT3,YWHAH,YWHAZ
JAK/Stat Signaling	5.2	0.171	-0.535	CDKN1A,CEBPB,FOS,JUN,MAPK3,PIK3C2G,PIK3R1,PIK3R5,RAP2A,SHC1,SOCS2,SOCS3,SOCS5,STAT3
Prolactin Signaling	4.95	0.163	-0.277	CEBPB,FOS,JUN,MAPK3,PIK3C2G,PIK3R1,PIK3R5,RAP2A,SHC1,SOCS2,SOCS3,SOCS5,SP1,STAT3
Acute Phase Response Signaling	4.57	0.114	-0.894	APOH,CEBPB,CP,F8,FOS,HP,IL1RAP,IL33,IL6ST,IRAK1,JUN,MAPK3,MYD88,PIK3R1,RAP2A,SERPINF2,SHC1,SOCS2,SOCS3,SOCS5,STAT3
ERK/MAPK Signaling	4.56	0.108	0.688	ATF2,CRK,DUSP2,ESR1,FOS,H3-3A/H3-3B,ITGA2,ITGA6,ITGB3,MAPK3,MYCN,PIK3C2G,PIK3R1,PIK3R5,PPP1CC,PPP2CB,PPP2R2A,RAP2A,SHC1,STAT3,TLN2,YWHAH,YWHAZ
Aryl Hydrocarbon Receptor Signaling	4.41	0.122	-0.277	ALDH18A1,APAF1,BAX,CCNA2,CCND1,CDKN1A,CHEK1,CYP3A4,CYP3A5,ESR1,FOS,GSTM2,JUN,MAPK3,NFIA,RBL2,SMARCA4,SP1
ErbB2-ErbB3 Signaling	4.24	0.172	-0.632	CCND1,JUN,MAPK3,NRG1,PIK3C2G,PIK3R1,PIK3R5,RAP2A,SHC1,SP1,STAT3
Growth Hormone Signaling	3.82	0.155	-0.632	FOS,IGF2,MAPK3,PIK3C2G,PIK3R1,PIK3R5,RPS6KA3,SOCS2,SOCS3,SOCS5,STAT3
MSP-RON Signaling In Cancer Cells Pathway	3.74	0.117	-0.5	ATF2,CCND1,F12,FOS,ITGA6,JUN,MAPK3,PIK3C2G,PIK3R1,PIK3R5,RAP2A,RPS6KA3,SP1,STAT3,YWHAH,YWHAZ
PDGF Signaling	3.66	0.14	-1.155	CRK,CSNK2B,FOS,JUN,MAPK3,PDGFRA,PIK3C2G,PIK3R1,PIK3R5,RAP2A,SHC1,STAT3
IL-6 Signaling	3.56	0.117	-1.807	CEBPB,CSNK2B,FOS,IL1RAP,IL33,IL6ST,JUN,MAPK3,PIK3C2G,PIK3R1,PIK3R5,RAP2A,SHC1,SOCS3,STAT3
Neurotrophin/TRK Signaling	3.55	0.145	-0.302	ATF2,FOS,JUN,MAPK3,NTF3,PIK3C2G,PIK3R1,PIK3R5,RAP2A,SHC1,SPRY2
Thyroid Cancer Signaling	3.5	0.143	-1.508	CCND1,FOS,JUN,MAPK3,NTF3,PIK3C2G,PIK3R1,PIK3R5,RAP2A,RET,SHC1
Estrogen-Dependent Breast Cancer Signaling	3.5	0.143	-0.905	ATF2,CCND1,ESR1,FOS,JUN,MAPK3,PIK3C2G,PIK3R1,PIK3R5,RAP2A,SP1
Integrin Signaling	3.45	0.0976	0.688	ACTR3,ARHGAP26,ARPC3,ARPC5,CAPN6,CRK,ILK,ITGA2,ITGA6,ITGB3,MAPK3,PIK3C2G,PIK3R1,PIK3R5,RAP2A,RND1,RND3,SHC1,TLN2,TTN
Renal Cell Carcinoma Signaling	3.45	0.141	-1.414	CRK,FOS,JUN,MAPK3,PIK3C2G,PIK3R1,PIK3R5,RAP2A,RBX1,UBA52,UBD
EGF Signaling	3.4	0.164	-1	CSNK2B,FOS,JUN,MAPK3,PIK3C2G,PIK3R1,PIK3R5,SHC1,STAT3
IL-3 Signaling	3.4	0.139	-1.508	CHP1,FOS,JUN,MAPK3,PIK3C2G,PIK3R1,PIK3R5,PPP3CC,RAP2A,SHC1,STAT3
Role of JAK1 and JAK3 in γc Cytokine Signaling	3.38	0.149	NA	BLNK,IL15RA,MAPK3,PIK3C2G,PIK3R1,PIK3R5,RAP2A,SHC1,SOCS3,STAT3
Glioma Signaling	3.27	0.115	-0.707	CCND1,CDKN1A,E2F7,HDAC1,IGF2,MAPK3,PA2G4,PDGFRA,PIK3C2G,PIK3R1,PIK3R5,RAP2A,RBL2,SHC1
Senescence Pathway	3.24	0.085	-2.294	ASXL2,CACNB2,CAPN6,CAT,CCND1,CDC27,CDKN1A,CEBPB,CHEK1,CHP1,E2F7,EZH2,FOXO3,GADD45G,JUN,MAPK3,PIK3C2G,PIK3R1,PIK3R5,PPP2CB,PPP2R2A,PPP3CC,RAP2A,RASSF5,RBL2
Role of Macrophages, Fibroblasts and Endothelial Cells in Rheumatoid Arthritis	3.19	0.0831	NA	ATF2,CCND1,CEBPB,CHP1,FCGR3A/FCGR3B,FOS,FRZB,FZD6,GNAO1,ICAM1,IL1RAP,IL33,IL6ST,IRAK1,JUN,MAPK3,MYD88,NLK,PIK3C2G,PIK3R1,PIK3R5,PPP3CC,RAP2A,SFRP1,SOCS3,STAT3
p53 Signaling	3.14	0.122	1.667	APAF1,BAX,BRCA1,CCND1,CDKN1A,CHEK1,GADD45G,HDAC1,JUN,PIK3C2G,PIK3R1,PIK3R5
Systemic Lupus Erythematosus In B Cell Signaling Pathway	3.11	0.0861	-2.294	BLNK,CCND1,CHP1,FOS,FOXO3,IL33,IL6ST,IRAK1,IRF5,IRF7,IRF9,JUN,MAPK3,MYD88,PIK3C2G,PIK3R1,PIK3R5,PPP3CC,RAP2A,RASGRP2,SHC1,STAT3,TNFSF14
IL-7 Signaling Pathway	3.08	0.137	-0.333	BAX,CCND1,EBF1,FOXO3,JUN,MAPK3,PIK3C2G,PIK3R1,PIK3R5,SHC1
IL-2 Signaling	3.06	0.148	-0.378	CSNK2B,FOS,JUN,MAPK3,PIK3C2G,PIK3R1,PIK3R5,RAP2A,SHC1
Hepatic Fibrosis Signaling Pathway	2.97	0.0752	-2.268	AGTR1,ATF2,CACNB2,CCND1,CEBPB,EZH2,FOS,FZD6,ICAM1,IL1RAP,IL33,IRAK1,ITGA2,ITGA6,ITGB3,JUN,MAPK3,mir-21,MYD88,PDGFRA,PIK3C2G,PIK3R1,PIK3R5,RAP2A,RND1,RND3,SHH,SP1,STAT3,TFRC,TTN
HGF Signaling	2.96	0.107	-0.577	ATF2,CCND1,CDKN1A,FOS,ITGA2,ITGA6,ITGB3,JUN,MAPK3,PIK3C2G,PIK3R1,PIK3R5,RAP2A,STAT3
Thrombopoietin Signaling	2.96	0.143	-1	FOS,JUN,MAPK3,PIK3C2G,PIK3R1,PIK3R5,RAP2A,SHC1,STAT3
GDNF Family Ligand-Receptor Interactions	2.94	0.132	-0.632	DOK5,FOS,JUN,MAPK3,PIK3C2G,PIK3R1,PIK3R5,RAP2A,RET,SHC1
UVB-Induced MAPK Signaling	2.9	0.154	-1.134	FOS,H3-3A/H3-3B,JUN,MAPK3,PIK3C2G,PIK3R1,PIK3R5,RPS6KA3
PTEN Signaling	2.84	0.1	-1.155	CCND1,CDKN1A,CSNK2B,FOXO3,ILK,ITGA2,ITGA6,ITGB3,MAPK3,PDGFRA,PIK3R1,PIK3R5,RAP2A,SHC1,YWHAH
Chronic Myeloid Leukemia Signaling	2.83	0.113	NA	CCND1,CDKN1A,CRK,E2F7,HDAC1,MAPK3,PA2G4,PIK3C2G,PIK3R1,PIK3R5,RAP2A,RBL2
Non-Small Cell Lung Cancer Signaling	2.8	0.118	-0.378	CCND1,FOXO3,HDAC1,MAPK3,PA2G4,PIK3C2G,PIK3R1,PIK3R5,RAP2A,RASSF5,RBL2
ErbB Signaling	2.8	0.118	-1.508	AREG,ERBB4,FOS,JUN,MAPK3,NRG1,PIK3C2G,PIK3R1,PIK3R5,RAP2A,SHC1
Rac Signaling	2.78	0.102	0.577	ACTR3,ARPC3,ARPC5,CFL2,ITGA2,ITGA6,ITGB3,JUN,MAPK3,NCKAP1,PIK3C2G,PIK3R1,PIK3R5,RAP2A
Hereditary Breast Cancer Signaling	2.72	0.101	NA	BRCA1,CCND1,CDKN1A,CHEK1,GADD45G,HDAC1,MSH2,PIK3C2G,PIK3R1,PIK3R5,RAP2A,SMARCA4,UBA52,UBD
Wnt/β-catenin Signaling	2.71	0.0941	0.277	CCND1,CSNK2B,FRZB,FZD6,GJA1,GNAO1,HDAC1,ILK,JUN,NLK,PPP2CB,PPP2R2A,SFRP1,SOX5,UBA52,UBD
CNTF Signaling	2.69	0.143	-0.707	IL6ST,MAPK3,PIK3C2G,PIK3R1,PIK3R5,RAP2A,RPS6KA3,STAT3
ATM Signaling	2.68	0.115	0.707	ATF2,BRCA1,CBX1,CBX3,CDKN1A,CHEK1,GADD45G,JUN,PPP1CC,PPP2CB,PPP2R2A
GM-CSF Signaling	2.63	0.129	-0.707	CCND1,MAPK3,PIK3C2G,PIK3R1,PIK3R5,PPP3CC,RAP2A,SHC1,STAT3
Molecular Mechanisms of Cancer	2.57	0.0709	NA	ADCY1,APAF1,BAX,BRCA1,CCND1,CDK19,CDKN1A,CHEK1,CRK,E2F7,FOS,FZD6,GNAO1,GNB5,HDAC1,ITGA2,ITGA6,ITGB3,JUN,MAPK3,NLK,PA2G4,PIK3C2G,PIK3R1,PIK3R5,RAP2A,RBL2,RND1,RND3,SHC1,SHH
Huntington's Disease Signaling	2.57	0.0797	-0.832	APAF1,ATF2,BAX,CAPN6,CASP1,GNB5,GPAA1,HDAC1,JUN,MAPK3,PIK3C2G,PIK3R1,PIK3R5,PSMA1,PSMD10,PSME3,SHC1,SP1,TAF9B,UBA52,UBD,UBE2S
HER-2 Signaling in Breast Cancer	2.57	0.0885	-1.213	AREG,CCND1,CDKN1A,FOS,FOXO3,ITGB3,JUN,MAPK3,mir-21,NRG1,PIK3C2G,PIK3R1,PIK3R5,RAP2A,RBL2,SP1,STAT3
Hypoxia Signaling in the Cardiovascular System	2.55	0.125	NA	ATF2,JUN,P4HB,UBE2D1,UBE2I,UBE2L6,UBE2N,UBE2Q1,UBE2S
ILK Signaling	2.54	0.0881	-0.775	ATF2,CCND1,CFL2,FOS,ILK,ITGB3,JUN,LIMS2,MAPK3,NACA,PIK3C2G,PIK3R1,PIK3R5,PPP2CB,PPP2R2A,RND1,RND3
IL-9 Signaling	2.54	0.171	-1.342	PIK3C2G,PIK3R1,PIK3R5,SOCS2,SOCS3,STAT3
Neuregulin Signaling	2.53	0.104	0	AREG,CRK,ERBB4,ERRFI1,ITGA2,ITGA6,ITGB3,MAPK3,NRG1,PIK3R1,RAP2A,SHC1
Role of Tissue Factor in Cancer	2.53	0.104	NA	CFL2,EGR1,ITGA6,ITGB3,MAPK3,P4HB,PDIA6,PIK3C2G,PIK3R1,PIK3R5,RAP2A,RPS6KA3
Adrenomedullin signaling pathway	2.52	0.0876	-1.807	ADCY1,ADM,BAX,CEBPB,CRCP,CTH,FOS,GPR182,IL33,MAPK3,NPR3,PIK3C2G,PIK3R1,PIK3R5,RAP2A,SHC1,TTN
Tumor Microenvironment Pathway	2.51	0.0899	-2	CCND1,FOS,FOXO3,HLA-G,ICAM1,IGF2,ITGB3,JUN,MAPK3,MMP25,PDCD1LG2,PIK3C2G,PIK3R1,PIK3R5,RAP2A,STAT3
FAK Signaling	2.5	0.103	NA	ARHGAP26,CAPN6,CRK,ITGA2,ITGA6,ITGB3,MAPK3,PIK3C2G,PIK3R1,PIK3R5,RAP2A,TLN2
Endometrial Cancer Signaling	2.49	0.133	0	CCND1,FOXO3,ILK,MAPK3,PIK3C2G,PIK3R1,PIK3R5,RAP2A
Antiproliferative Role of Somatostatin Receptor 2	2.46	0.122	0	CDKN1A,CTH,GNB5,MAPK3,NPR3,PIK3C2G,PIK3R1,PIK3R5,RAP2A
PI3K/AKT Signaling	2.45	0.0863	2.887	CCND1,CDKN1A,FOXO3,IL15RA,IL6ST,ILK,ITGA2,ITGA6,ITGB3,MAPK3,PIK3R1,PPP2CB,PPP2R2A,RAP2A,SHC1,YWHAH,YWHAZ
Estrogen-mediated S-phase Entry	2.41	0.192	0.447	CCNA2,CCND1,CDKN1A,E2F7,ESR1
Telomerase Signaling	2.41	0.106	0.707	CDKN1A,HDAC1,MAPK3,PIK3C2G,PIK3R1,PIK3R5,PPP2CB,PPP2R2A,RAP2A,SHC1,SP1
Renin-Angiotensin Signaling	2.41	0.101	-0.632	ADCY1,AGTR1,ATF2,FOS,JUN,MAPK3,PIK3C2G,PIK3R1,PIK3R5,RAP2A,SHC1,STAT3
Ephrin Receptor Signaling	2.41	0.0854	1.069	ACTR3,ADAM10,ARPC3,ARPC5,ATF2,CFL2,CRK,GNAO1,GNB5,ITGA2,ITGA6,ITGB3,MAPK3,PIK3C2G,RAP2A,SHC1,STAT3
Th1 and Th2 Activation Pathway	2.39	0.0898	NA	CCR1,ICAM1,IKZF1,IL33,JAG2,JUN,KLRD1,mir-146,mir-21,PIK3C2G,PIK3R1,PIK3R5,RUNX3,SOCS3,STAT3
Melanoma Signaling	2.36	0.14	-0.378	CCND1,CDKN1A,MAPK3,PIK3C2G,PIK3R1,PIK3R5,RAP2A
Glioblastoma Multiforme Signaling	2.36	0.0893	-0.832	CCND1,CDKN1A,E2F7,FZD6,IGF2,MAPK3,NF2,PDGFRA,PIK3C2G,PIK3R1,PIK3R5,RAP2A,RND1,RND3,SHC1
Apelin Endothelial Signaling Pathway	2.31	0.0942	-0.577	ADCY1,APLN,FOS,GNAO1,GNB5,ICAM1,JUN,MAPK3,PIK3C2G,PIK3R1,PIK3R5,RAP2A,SP1
Tetrahydrobiopterin Biosynthesis I	2.3	0.667	NA	GCH1,PTS
Anandamide Degradation	2.3	0.667	NA	FAAH2,NAAA
Tetrahydrobiopterin Biosynthesis II	2.3	0.667	NA	GCH1,PTS
Endocannabinoid Developing Neuron Pathway	2.29	0.0976	-0.302	ADCY1,ATF2,BRCA1,CCND1,GNAO1,GNB5,MAPK3,PIK3C2G,PIK3R1,PIK3R5,RAP2A,STAT3
FLT3 Signaling in Hematopoietic Progenitor Cells	2.27	0.114	0.333	ATF2,MAPK3,PIK3C2G,PIK3R1,PIK3R5,RAP2A,RPS6KA3,SHC1,STAT3
Melanocyte Development and Pigmentation Signaling	2.26	0.106	0	ADCY1,ATF2,CRK,MAPK3,PIK3C2G,PIK3R1,PIK3R5,RAP2A,RPS6KA3,SHC1
Prostate Cancer Signaling	2.26	0.101	NA	ATF2,CCND1,CDKN1A,HDAC1,MAPK3,PA2G4,PIK3C2G,PIK3R1,PIK3R5,RAP2A,RBL2
Role of BRCA1 in DNA Damage Response	2.24	0.113	0.707	BRCA1,CDKN1A,CHEK1,E2F7,MSH2,PLK1,POU2F1,RBL2,SMARCA4
CD40 Signaling	2.24	0.121	-2.121	FOS,ICAM1,JUN,MAPK3,PIK3C2G,PIK3R1,PIK3R5,STAT3
ErbB4 Signaling	2.24	0.121	-0.707	ERBB4,MAPK3,NRG1,PIK3C2G,PIK3R1,PIK3R5,RAP2A,SHC1
IL-8 Signaling	2.24	0.0821	-1.604	BAX,CCND1,CSTB,FOS,GNAO1,GNB5,ICAM1,IRAK1,ITGB3,JUN,MAPK3,PIK3C2G,PIK3R1,PIK3R5,RAP2A,RND1,RND3
HOTAIR Regulatory Pathway	2.19	0.0881	-0.832	CDKN1A,ELAVL1,ESR1,EZH2,H3-3A/H3-3B,HDAC1,HSF1,ICAM1,mir-130,MMP25,PIK3C2G,PIK3R1,PIK3R5,STAT3
GADD45 Signaling	2.16	0.211	NA	BRCA1,CCND1,CDKN1A,GADD45G
Autophagy	2.16	0.0806	-0.728	ATF2,ATG4B,CHP1,FOS,FOXO3,GORASP2,JUN,MAPK3,MYD88,NRBF2,PIK3C2G,PIK3R1,PIK3R5,PPP2CB,PPP2R2A,PPP3CC,WIPI2
Cyclins and Cell Cycle Regulation	2.13	0.108	1.633	CCNA2,CCND1,CDKN1A,E2F7,HDAC1,PA2G4,PPP2CB,PPP2R2A,RBL2
p70S6K Signaling	2.13	0.093	0	AGTR1,EEF2K,MAPK3,PIK3C2G,PIK3R1,PIK3R5,PPP2CB,PPP2R2A,RAP2A,SHC1,YWHAH,YWHAZ
EIF2 Signaling	2.12	0.0798	1.604	CCND1,EIF2AK1,EIF2S2,HNRNPA1,MAPK3,MYCN,PIK3C2G,PIK3R1,PIK3R5,PPP1CC,RAP2A,RPL38,RPLP0,RPLP2,RPS3,SHC1,UBA52
MSP-RON Signaling In Macrophages Pathway	2.11	0.0965	-1.508	ATF2,F12,FOS,JUN,MAPK3,PIK3C2G,PIK3R1,PIK3R5,RAP2A,SOCS3,STAT3
fMLP Signaling in Neutrophils	2.11	0.0923	0	ACTR3,ARPC3,ARPC5,CHP1,GNAO1,GNB5,MAPK3,PIK3C2G,PIK3R1,PIK3R5,PPP3CC,RAP2A
CXCR4 Signaling	2.07	0.0854	-1.265	ADCY1,CRK,EGR1,FOS,GNAO1,GNB5,JUN,MAPK3,PIK3C2G,PIK3R1,PIK3R5,RAP2A,RND1,RND3
Role of CHK Proteins in Cell Cycle Checkpoint Control	2.05	0.123	-1.134	BRCA1,CDKN1A,CHEK1,E2F7,PLK1,PPP2CB,PPP2R2A
Glioma Invasiveness Signaling	2.05	0.113	-1.134	ITGB3,MAPK3,PIK3C2G,PIK3R1,PIK3R5,RAP2A,RND1,RND3
Sumoylation Pathway	2.04	0.099	0	CBX4,FOS,HDAC1,JUN,RAN,RND1,RND3,SP1,SUMO2,UBE2I
Th2 Pathway	2.03	0.0902	-1.134	CCR1,ICAM1,IKZF1,IL33,JAG2,JUN,mir-21,PIK3C2G,PIK3R1,PIK3R5,RUNX3,SOCS3
PAK Signaling	2.03	0.094	0	CFL2,ITGA2,ITGA6,ITGB3,MAPK3,PDGFRA,PIK3C2G,PIK3R1,PIK3R5,RAP2A,SHC1
Role of JAK2 in Hormone-like Cytokine Signaling	2.02	0.156	NA	SHC1,SOCS2,SOCS3,SOCS5,STAT3
Relaxin Signaling	2.02	0.0867	-2.121	ADCY1,CTH,FOS,GNAO1,GNB5,JUN,MAPK3,NPR3,PDE8A,PDE8B,PIK3C2G,PIK3R1,PIK3R5
IL-10 Signaling	2.01	0.111	NA	CCR1,FOS,IL1RAP,IL33,JUN,SOCS3,SP1,STAT3
ERK5 Signaling	2.01	0.111	1.414	ATF2,FOS,FOXO3,IL6ST,RAP2A,RPS6KA3,YWHAH,YWHAZ
Kinetochore Metaphase Signaling Pathway	1.98	0.0971	1.414	BOD1,CDC27,CENPO,CENPQ,DSN1,NSL1,PLK1,PPP1CC,SPC25,STAG2
Regulation of Cellular Mechanics by Calpain Protease	1.97	0.102	0.816	CAPN6,CCNA2,CCND1,ITGA2,ITGA6,ITGB3,MAPK3,RAP2A,TLN2
IL-23 Signaling Pathway	1.95	0.13	-1.633	PIK3C2G,PIK3R1,PIK3R5,RORA,SOCS3,STAT3
Ceramide Signaling	1.91	0.1	0.333	FOS,JUN,MAPK3,PIK3C2G,PIK3R1,PIK3R5,PPP2CB,PPP2R2A,RAP2A
Gαi Signaling	1.91	0.087	-0.632	ADCY1,AGTR1,CHRM2,GNAO1,GNB5,MAPK3,NPR3,NPY1R,RAP2A,SHC1,STAT3,TBXA2R
Ovarian Cancer Signaling	1.88	0.0833	-0.816	BRCA1,CCND1,FZD6,GJA1,HDAC1,MAPK3,MSH2,PA2G4,PIK3C2G,PIK3R1,PIK3R5,RAP2A,RBL2
Actin Nucleation by ARP-WASP Complex	1.88	0.0989	1.633	ACTR3,ARPC3,ARPC5,ITGA2,ITGA6,ITGB3,RAP2A,RND1,RND3
Colorectal Cancer Metastasis Signaling	1.88	0.0725	-2.324	ADCY1,BAX,CCND1,FOS,FZD6,GNAO1,GNB5,IL6ST,JUN,MAPK3,MMP25,MSH2,PIK3C2G,PIK3R1,PIK3R5,RAP2A,RND1,RND3,STAT3

## Sheet: Supplemental Table S3
Supplementary Table S3. miRNA regulation of DNA methylation machinery genes In HCC (ALL).
miRNA ID	miRNA Symbol	miRNA Expr p-value	miRNA Expr Fold Change	miRNA-mRNA Confidence (IPA Targetfilter)	Gene Symbol	mRNA Expr p-value	mRNA Expr Fold Change	Pathway
hsa-miR-101-3p	miR-101-3p (and other miRNAs w/seed ACAGUAC)	0.0018	-2.198	Experimentally Observed,High (predicted)	EZH2	6.25e-05	1.638	Adipogenesis pathway,Hepatic Fibrosis Signaling Pathway,HOTAIR Regulatory Pathway,Senescence Pathway
hsa-miR-532-3p	miR-532-3p (miRNAs w/seed CUCCCAC)	1.15e-05	1.892	High (predicted)	METTL14	0.00334	-1.11
hsa-miR-532-3p	miR-532-3p (miRNAs w/seed CUCCCAC)	1.15e-05	1.892	High (predicted)	METTL7A	0.00102	-1.098
hsa-miR-10b-3p	miR-10b-3p (miRNAs w/seed CAGAUUC)	2.84e-06	8.036	High (predicted)	METTL7A	0.00102	-1.098
hsa-miR-4652-5p	miR-4652-5p (miRNAs w/seed GGGGACU)	0.00179	∞	High (predicted)	ZBTB21	0.000942	-1.246
hsa-miR-887-5p	miR-887-5p (miRNAs w/seed UUGGGAG)	0.0012	∞	High (predicted)	METTL7A	0.00102	-1.098
hsa-let-7c-3p	let-7c-1-3p (and other miRNAs w/seed UGUACAA)	0.000872	-1.946	High (predicted)	METTL3	0.0107	1.057
hsa-miR-483-3p	miR-483-3p (miRNAs w/seed CACUCCU)	0.000129	-15.079	High (predicted)	ZBTB7B	0.00245	1.184
hsa-miR-1208	miR-1208 (miRNAs w/seed CACUGUU)	0.000102	-4.768	High (predicted)	ZBTB22	0.00276	1.116
hsa-miR-761	miR-214-3p (and other miRNAs w/seed CAGCAGG)	0.000761	-3.987	High (predicted)	EEF1AKNMT	0.00243	1.11
hsa-miR-761	miR-214-3p (and other miRNAs w/seed CAGCAGG)	0.000761	-3.987	High (predicted)	SMYD5	0.00177	1.14
hsa-miR-761	miR-214-3p (and other miRNAs w/seed CAGCAGG)	0.000761	-3.987	High (predicted)	TRMT112	0.000213	1.198
hsa-miR-139-3p	miR-139-3p (miRNAs w/seed GGAGACG)	3.84e-07	-3.377	High (predicted)	ZBTB9	0.000477	1.331
hsa-miR-378a-5p	miR-378a-5p (miRNAs w/seed UCCUGAC)	9.62e-05	-2.695	High (predicted)	FTSJ1	0.000166	1.2	Cysteine Biosynthesis III (mammalia),Methionine Degradation I (to Homocysteine),Superpathway of Methionine Degradation
hsa-miR-424-5p	miR-16-5p (and other miRNAs w/seed AGCAGCA)	2.89e-05	-2.357	High (predicted)	CARM1	0.000179	1.14	Estrogen Receptor Signaling,RAR Activation
hsa-miR-424-5p	miR-16-5p (and other miRNAs w/seed AGCAGCA)	2.89e-05	-2.357	High (predicted)	TRMT112	0.000213	1.198
hsa-miR-511-5p	miR-511-5p (miRNAs w/seed UGUCUUU)	1.16e-06	-2.143	High (predicted)	METTL5	0.00107	1.157
hsa-miR-542-3p	miR-542-3p (miRNAs w/seed GUGACAG)	0.000519	-1.815	High (predicted)	MRM2	0.00463	1.143	Cysteine Biosynthesis III (mammalia),Methionine Degradation I (to Homocysteine),Superpathway of Methionine Degradation
hsa-miR-130b-5p	miR-130b-5p (and other miRNAs w/seed CUCUUUC)	0.00109	1.526	Moderate (predicted)	METTL7A	0.00102	-1.098
hsa-miR-151a-3p	miR-151-3p (and other miRNAs w/seed UAGACUG)	0.000312	1.668	Moderate (predicted)	METTL7A	0.00102	-1.098
hsa-miR-362-5p	miR-362-5p (and other miRNAs w/seed AUCCUUG)	0.000925	1.686	Moderate (predicted)	METTL14	0.00334	-1.11
hsa-miR-454-5p	miR-454-5p (miRNAs w/seed CCCUAUC)	0.000389	1.832	Moderate (predicted)	METTL14	0.00334	-1.11
hsa-miR-532-3p	miR-532-3p (miRNAs w/seed CUCCCAC)	1.15e-05	1.892	Moderate (predicted)	ZBTB21	0.000942	-1.246
hsa-miR-550a-3p	miR-550a-3p (and other miRNAs w/seed GUCUUAC)	0.000354	1.918	Moderate (predicted)	TRMT44	0.00503	-1.09
hsa-miR-589-5p	miR-589-5p (and other miRNAs w/seed GAGAACC)	1.55e-06	2.269	Moderate (predicted)	JMJD7	0.00387	-1.312
hsa-miR-106b-5p	miR-17-5p (and other miRNAs w/seed AAAGUGC)	2.7e-06	2.399	Moderate (predicted)	ZBTB43	1.69e-05	-1.267
hsa-miR-34c-5p	miR-34a-5p (and other miRNAs w/seed GGCAGUG)	0.000126	4.129	Moderate (predicted)	JMJD1C	0.00105	-1.092
hsa-miR-10b-5p	miR-10a-5p (and other miRNAs w/seed ACCCUGU)	0.000137	7.247	Moderate (predicted)	METTL7A	0.00102	-1.098
hsa-miR-887-5p	miR-887-5p (miRNAs w/seed UUGGGAG)	0.0012	∞	Moderate (predicted)	METTL7B	0.00263	-1.164
hsa-miR-10b-3p	miR-10b-3p (miRNAs w/seed CAGAUUC)	2.84e-06	8.036	Moderate (predicted)	METTL2B	0.00523	1.086
hsa-miR-99a-3p	miR-99a-3p (and other miRNAs w/seed AAGCUCG)	0.000354	-2.575	Moderate (predicted)	METTL2B	0.00523	1.086
hsa-miR-483-3p	miR-483-3p (miRNAs w/seed CACUCCU)	0.000129	-15.079	Moderate (predicted)	EEF1AKNMT	0.00243	1.11
hsa-miR-4686	miR-4686 (miRNAs w/seed AUCUGCU)	3.34e-10	-12.368	Moderate (predicted)	FTSJ1	0.000166	1.2	Cysteine Biosynthesis III (mammalia),Methionine Degradation I (to Homocysteine),Superpathway of Methionine Degradation
hsa-miR-378d	miR-378a-3p (and other miRNAs w/seed CUGGACU)	4.15e-06	-4.311	Moderate (predicted)	FTSJ1	0.000166	1.2	Cysteine Biosynthesis III (mammalia),Methionine Degradation I (to Homocysteine),Superpathway of Methionine Degradation
hsa-miR-5589-3p	miR-5589-3p (miRNAs w/seed GCACAUG)	0.000506	-4.264	Moderate (predicted)	PRMT3	0.000193	1.135	Cysteine Biosynthesis III (mammalia),Methionine Degradation I (to Homocysteine),Superpathway of Methionine Degradation
hsa-miR-761	miR-214-3p (and other miRNAs w/seed CAGCAGG)	0.000761	-3.987	Moderate (predicted)	MRM2	0.00463	1.143	Cysteine Biosynthesis III (mammalia),Methionine Degradation I (to Homocysteine),Superpathway of Methionine Degradation
hsa-miR-761	miR-214-3p (and other miRNAs w/seed CAGCAGG)	0.000761	-3.987	Moderate (predicted)	JMJD4	0.0021	1.168
hsa-miR-378g	miR-378g (miRNAs w/seed CUGGGCU)	0.000185	-2.478	Moderate (predicted)	METTL2A	0.000658	1.11
hsa-miR-146a-5p	miR-146a-5p (and other miRNAs w/seed GAGAACU)	4.97e-05	-2.395	Moderate (predicted)	PRMT3	0.000193	1.135	Cysteine Biosynthesis III (mammalia),Methionine Degradation I (to Homocysteine),Superpathway of Methionine Degradation
hsa-miR-146a-5p	miR-146a-5p (and other miRNAs w/seed GAGAACU)	4.97e-05	-2.395	Moderate (predicted)	TRMT6	0.000233	1.211
hsa-miR-424-5p	miR-16-5p (and other miRNAs w/seed AGCAGCA)	2.89e-05	-2.357	Moderate (predicted)	ZBTB9	0.000477	1.331
hsa-miR-101-3p	miR-101-3p (and other miRNAs w/seed ACAGUAC)	0.0018	-2.198	Moderate (predicted)	DNMT3A	0.00843	1.164	DNA Methylation and Transcriptional Repression Signaling,Sumoylation Pathway
hsa-miR-130a-3p	miR-130a-3p (and other miRNAs w/seed AGUGCAA)	0.000264	-2.039	Moderate (predicted)	SMYD2	0.00116	1.222
hsa-miR-624-3p	miR-624-3p (miRNAs w/seed ACAAGGU)	0.000198	-2.022	Moderate (predicted)	EEF1AKNMT	0.00243	1.11
hsa-miR-624-3p	miR-624-3p (miRNAs w/seed ACAAGGU)	0.000198	-2.022	Moderate (predicted)	PRMT3	0.000193	1.135	Cysteine Biosynthesis III (mammalia),Methionine Degradation I (to Homocysteine),Superpathway of Methionine Degradation
hsa-miR-624-3p	miR-624-3p (miRNAs w/seed ACAAGGU)	0.000198	-2.022	Moderate (predicted)	CARM1	0.000179	1.14	Estrogen Receptor Signaling,RAR Activation
hsa-miR-542-3p	miR-542-3p (miRNAs w/seed GUGACAG)	0.000519	-1.815	Moderate (predicted)	ZBTB3	0.00416	1.22
hsa-miR-450b-5p	miR-450b-5p (miRNAs w/seed UUUGCAA)	0.00147	-1.658	Moderate (predicted)	EZH2	6.25e-05	1.638	Adipogenesis pathway,Hepatic Fibrosis Signaling Pathway,HOTAIR Regulatory Pathway,Senescence Pathway
hsa-miR-369-3p	miR-369-3p (miRNAs w/seed AUAAUAC)	0.00149	-1.603	Moderate (predicted)	TRMT112	0.000213	1.198
hsa-miR-22-3p	miR-22-3p (miRNAs w/seed AGCUGCC)	0.000873	-1.535	Moderate (predicted)	JMJD4	0.0021	1.168
hsa-miR-22-3p	miR-22-3p (miRNAs w/seed AGCUGCC)	0.000873	-1.535	Moderate (predicted)	ZBTB3	0.00416	1.22

## Sheet: Supplemental Table 4A
Supplementary Table S4A. Top 100 epigenetically regulated pathways in AA HCC (reciprocally regulated DMDE genes, DE miRNA, and DE mRNA targets).
Ingenuity Canonical Pathways	-log(p-value)	Ratio	z-score	Molecules
Estrogen-Dependent Breast Cancer Signaling	3.4	0.0649	-1	CCND1,ESR1,IGF1,MAPK3,TERT
STAT3 Pathway	3.1	0.0444	-0.447	BMP6,GHR,IGF1,IL6ST,MAPK3,SOCS2
PI3K/AKT Signaling	2.95	0.0355	NA	CCND1,EIF4EBP1,GHR,IL6ST,ITGA6,MAPK3,YWHAH
Cardiac Hypertrophy Signaling (Enhanced)	2.92	0.0228	-2.111	ADRA2B,AGTR1,EIF4EBP1,GHR,HDAC1,IGF1,IL6ST,ITGA6,MAPK3,PDE8A,RCAN1,WNT9A
IGF-1 Signaling	2.81	0.0481	NA	IGF1,IGFBP4,MAPK3,SOCS2,YWHAH
Growth Hormone Signaling	2.59	0.0563	NA	GHR,IGF1,MAPK3,SOCS2
Coagulation System	2.55	0.0857	NA	F8,SERPINA5,SERPINF2
Acute Phase Response Signaling	2.42	0.0326	0	F8,IL6ST,MAPK3,RBP1,SERPINF2,SOCS2
Gαi Signaling	2.28	0.0362	-1	ADRA2B,AGTR1,GNAO1,MAPK3,TBXA2R
Aryl Hydrocarbon Receptor Signaling	2.17	0.034	-1	CCND1,CYP3A5,ESR1,MAPK3,NFIA
PTEN Signaling	2.13	0.0333	0	CCND1,GHR,ITGA6,MAPK3,YWHAH
CREB Signaling in Neurons	2.07	0.0186	-2.53	ACKR4,ADRA2B,AGTR1,BMP6,CCR1,GHR,GNAO1,GPR182,IGF1,MAPK3,TBXA2R
Ovarian Cancer Signaling	2.06	0.0321	NA	CCND1,GJA1,HDAC1,MAPK3,WNT9A
Melatonin Degradation I	2.05	0.0566	NA	CYP3A5,CYP4X1,SULT1B1
cAMP-mediated signaling	1.99	0.0265	-1.633	ADRA2B,AGTR1,GNAO1,MAPK3,PDE8A,TBXA2R
Superpathway of Melatonin Degradation	1.94	0.0517	NA	CYP3A5,CYP4X1,SULT1B1
Wnt/β-catenin Signaling	1.91	0.0294	-0.447	CCND1,GJA1,GNAO1,HDAC1,WNT9A
Role of Macrophages, Fibroblasts and Endothelial Cells in Rheumatoid Arthritis	1.86	0.0224	NA	CCND1,CXCL12,FCGR3A/FCGR3B,GNAO1,IL6ST,MAPK3,WNT9A
Neuregulin Signaling	1.85	0.0348	NA	ITGA6,MAPK3,MATK,NRG1
ErbB2-ErbB3 Signaling	1.82	0.0469	NA	CCND1,MAPK3,NRG1
Role of NANOG in Mammalian Embryonic Stem Cell Pluripotency	1.81	0.0339	NA	BMP6,IL6ST,MAPK3,WNT9A
Bupropion Degradation	1.8	0.0833	NA	CYP3A5,CYP4X1
Spermine Biosynthesis	1.79	0.5	NA	SMS
Cell Cycle: G1/S Checkpoint Regulation	1.77	0.0448	NA	CCND1,HDAC1,NRG1
Glioma Signaling	1.76	0.0328	NA	CCND1,HDAC1,IGF1,MAPK3
Role of JAK family kinases in IL-6-type Cytokine Signaling	1.76	0.08	NA	IL6ST,MAPK3
Agrin Interactions at Neuromuscular Junction	1.75	0.0441	NA	CTTN,MAPK3,NRG1
Axonal Guidance Signaling	1.75	0.0184	NA	BMP6,CXCL12,FARP2,GNAO1,IGF1,ITGA6,MAPK3,NTN4,WNT9A
Estrogen-mediated S-phase Entry	1.73	0.0769	NA	CCND1,ESR1
Melatonin Signaling	1.72	0.0429	NA	GNAO1,MAPK3,RORA
Breast Cancer Regulation by Stathmin1	1.7	0.0172	-2.53	ACKR4,ADRA2B,AGTR1,BMP6,CCND1,CCR1,GPR182,IGF1,MAPK3,TBXA2R
Ephrin B Signaling	1.69	0.0417	NA	CXCL12,GNAO1,MAPK3
Hypoxia Signaling in the Cardiovascular System	1.69	0.0417	NA	UBE2D1,UBE2I,UBE2L6
IL-7 Signaling Pathway	1.67	0.0411	NA	CCND1,EBF1,MAPK3
Agranulocyte Adhesion and Diapedesis	1.66	0.0254	NA	ACKR4,CCR1,CXCL12,CXCL2,ITGA6
Adipogenesis pathway	1.64	0.0301	NA	EBF1,HDAC1,PER2,RBP1
Iron homeostasis signaling pathway	1.64	0.0301	NA	BMP6,MAPK3,TFR2,TFRC
G-Protein Coupled Receptor Signaling	1.62	0.0219	NA	ADRA2B,AGTR1,GNAO1,MAPK3,PDE8A,TBXA2R
Tetrahydrobiopterin Biosynthesis I	1.62	0.333	NA	GCH1
Tetrahydrobiopterin Biosynthesis II	1.62	0.333	NA	GCH1
4-aminobutyrate Degradation I	1.62	0.333	NA	SUCLG2
Thyroid Cancer Signaling	1.61	0.039	NA	CCND1,IGF1,MAPK3
HIF1α Signaling	1.6	0.0245	-1	BMP6,EIF4EBP1,IGF1,MAPK3,RAN
MSP-RON Signaling In Cancer Cells Pathway	1.6	0.0292	0	CCND1,ITGA6,MAPK3,YWHAH
Acetone Degradation I (to Methylglyoxal)	1.59	0.0645	NA	CYP3A5,CYP4X1
Role of JAK2 in Hormone-like Cytokine Signaling	1.56	0.0625	NA	GHR,SOCS2
Endocannabinoid Cancer Inhibition Pathway	1.55	0.0282	0	CCND1,GNAO1,MAPK3,SMPD3
Retinoate Biosynthesis I	1.54	0.0606	NA	DHRS4,RBP1
ERK/MAPK Signaling	1.53	0.0235	NA	EIF4EBP1,ESR1,ITGA6,MAPK3,YWHAH
Glucocorticoid Receptor Signaling	1.5	0.0167	NA	ESR1,GHR,GJA1,IGF1,IL6ST,MAPK3,TFB1M,UBE2I,YWHAH
Role of NFAT in Cardiac Hypertrophy	1.5	0.023	0	HDAC1,IGF1,IL6ST,MAPK3,RCAN1
Retinoate Biosynthesis II	1.5	0.25	NA	RBP1
Regulation of Cellular Mechanics by Calpain Protease	1.46	0.0341	NA	CCND1,ITGA6,MAPK3
Acute Myeloid Leukemia Signaling	1.44	0.0333	NA	CCND1,EIF4EBP1,MAPK3
Non-Small Cell Lung Cancer Signaling	1.4	0.0323	NA	CCND1,HDAC1,MAPK3
Tetrahydrofolate Salvage from 5,10-methenyltetrahydrofolate	1.4	0.2	NA	MTHFD1L
α-tocopherol Degradation	1.4	0.2	NA	CYP4F3
Citrulline-Nitric Oxide Cycle	1.4	0.2	NA	ASS1
Glutamate Degradation III (via 4-aminobutyrate)	1.4	0.2	NA	SUCLG2
Folate Polyglutamylation	1.4	0.2	NA	MTHFD1L
HOTAIR Regulatory Pathway	1.4	0.0252	0	ESR1,HDAC1,mir-130,WNT9A
Estrogen Biosynthesis	1.37	0.0488	NA	CYP3A5,CYP4X1
Oncostatin M Signaling	1.33	0.0465	NA	IL6ST,MAPK3
Glioblastoma Multiforme Signaling	1.33	0.0238	0	CCND1,IGF1,MAPK3,WNT9A
Arginine Biosynthesis IV	1.32	0.167	NA	ASS1
Urea Cycle	1.32	0.167	NA	ASS1
Sumoylation Pathway	1.32	0.0297	NA	HDAC1,RAN,UBE2I
Role of IL-17F in Allergic Inflammatory Airway Diseases	1.31	0.0455	NA	IGF1,MAPK3
Telomerase Signaling	1.28	0.0288	NA	HDAC1,MAPK3,TERT
Granulocyte Adhesion and Diapedesis	1.28	0.023	NA	ACKR4,CCR1,CXCL12,CXCL2
Chronic Myeloid Leukemia Signaling	1.26	0.0283	NA	CCND1,HDAC1,MAPK3
Tumor Microenvironment Pathway	1.25	0.0225	-1	CCND1,CXCL12,IGF1,MAPK3
Prostate Cancer Signaling	1.24	0.0275	NA	CCND1,HDAC1,MAPK3
Colorectal Cancer Metastasis Signaling	1.21	0.0191	0	CCND1,GNAO1,IL6ST,MAPK3,WNT9A
Melanoma Signaling	1.21	0.04	NA	CCND1,MAPK3
Nicotine Degradation III	1.21	0.04	NA	CYP3A5,CYP4X1
Sucrose Degradation V (Mammalian)	1.2	0.125	NA	ALDOA
Histidine Degradation III	1.2	0.125	NA	MTHFD1L
Superoxide Radicals Degradation	1.2	0.125	NA	CAT
Sphingomyelin Metabolism	1.2	0.125	NA	SMPD3
UVC-Induced MAPK Signaling	1.2	0.0392	NA	MAPK3,SMPD3
Molecular Mechanisms of Cancer	1.19	0.016	NA	BMP6,CCND1,GNAO1,HDAC1,ITGA6,MAPK3,WNT9A
Bladder Cancer Signaling	1.19	0.0263	NA	CCND1,HDAC1,MAPK3
UVB-Induced MAPK Signaling	1.18	0.0385	NA	EIF4EBP1,MAPK3
Clathrin-mediated Endocytosis Signaling	1.15	0.0208	NA	CTTN,IGF1,LDLR,TFRC
Pathogenesis of Multiple Sclerosis	1.15	0.111	NA	CCR1
Folate Transformations I	1.15	0.111	NA	MTHFD1L
Nicotine Degradation II	1.14	0.0364	NA	CYP3A5,CYP4X1
Coronavirus Pathogenesis Pathway	1.13	0.0205	0	AGTR1,CCND1,HDAC1,MAPK3
CNTF Signaling	1.12	0.0357	NA	IL6ST,MAPK3
Serotonin Degradation	1.12	0.0357	NA	DHRS4,SULT1B1
Endocannabinoid Developing Neuron Pathway	1.11	0.0244	NA	CCND1,GNAO1,MAPK3
Ferroptosis Signaling Pathway	1.11	0.0244	NA	GCH1,MAPK3,TFRC
Ephrin Receptor Signaling	1.11	0.0201	NA	CXCL12,GNAO1,ITGA6,MAPK3
Pancreatic Adenocarcinoma Signaling	1.1	0.0242	NA	CCND1,HDAC1,MAPK3
Cancer Drug Resistance By Drug Efflux	1.1	0.0345	NA	MAPK3,mir-130
Endometrial Cancer Signaling	1.07	0.0333	NA	CCND1,MAPK3
p70S6K Signaling	1.06	0.0233	NA	AGTR1,MAPK3,YWHAH
IL-8 Signaling	1.06	0.0193	NA	CCND1,EIF4EBP1,GNAO1,MAPK3
Calcium Signaling	1.06	0.0192	NA	ASPH,HDAC1,MAPK3,RCAN1
*Pathways depicted in BOLD are unique to AA HCC cases.

## Sheet: Supplemental Table 4B
Supplementary Table S4B. Top 100 epigenetically regulated pathways in EA HCC (reciprocally regulated DMDE genes, DE miRNA, and DE mRNA targets).
Ingenuity Canonical Pathway	-log(p-value)	Ratio	z-score	Molecules
IL-6 Signaling	4.63	0.0703	0	CSNK2B,CXCL8,IL1A,IL37,MCL1,PIK3C2B,RALA,RASD2,STAT3
Bladder Cancer Signaling	4.17	0.0702	NA	CDKN1A,CXCL8,EGF,HDAC11,MMP11,MMP19,RALA,RASD2
SPINK1 General Cancer Pathway	4.06	0.0984	1.342	MT1E,MT2A,PIK3C2B,RALA,RASD2,STAT3
Telomerase Signaling	3.6	0.0673	2	CDKN1A,EGF,HDAC11,PIK3C2B,RALA,RASD2,TERT
Tumor Microenvironment Pathway	3.53	0.0506	0.333	CXCL8,EGF,MMP11,MMP19,PIK3C2B,RALA,RASD2,STAT3,TIAM1
Role of Tissue Factor in Cancer	3.34	0.0609	NA	CXCL8,EGR1,ITGA6,PDIA6,PIK3C2B,RALA,RASD2
HOTAIR Regulatory Pathway	3.18	0.0503	0	CDKN1A,ELAVL1,mir-130,MMP11,MMP19,PIK3C2B,SETDB1,STAT3
STAT3 Pathway	2.92	0.0519	1	CDKN1A,EGF,IL18R1,IL1A,RALA,RASD2,STAT3
Hereditary Breast Cancer Signaling	2.85	0.0504	NA	CDKN1A,FANCG,HDAC11,PIK3C2B,RALA,RASD2,RFC3
Oncostatin M Signaling	2.77	0.093	NA	MT2A,RALA,RASD2,STAT3
IL-15 Signaling	2.64	0.0649	0.447	CXCL8,PIK3C2B,RALA,RASD2,STAT3
Actin Cytoskeleton Signaling	2.61	0.0375	0.447	EGF,IQGAP3,ITGA6,MYO5C,PIK3C2B,RALA,RASD2,TIAM1,TLN2
FAK Signaling	2.57	0.0517	NA	EGF,ITGA6,PIK3C2B,RALA,RASD2,TLN2
Melanoma Signaling	2.53	0.08	NA	CDKN1A,PIK3C2B,RALA,RASD2
JAK/Stat Signaling	2.52	0.061	1	CDKN1A,PIK3C2B,RALA,RASD2,STAT3
HIF1α Signaling	2.49	0.0392	0.707	CDKN1A,EGF,MMP11,MMP19,PIK3C2B,RALA,RASD2,STAT3
Glioma Signaling	2.46	0.0492	NA	CDKN1A,EGF,HDAC11,PIK3C2B,RALA,RASD2
PDGF Signaling	2.43	0.0581	1	CSNK2B,PIK3C2B,RALA,RASD2,STAT3
Pancreatic Adenocarcinoma Signaling	2.43	0.0484	0.447	CDKN1A,EGF,HDAC11,PIK3C2B,RALA,STAT3
Regulation of Cellular Mechanics by Calpain Protease	2.39	0.0568	NA	EGF,ITGA6,RALA,RASD2,TLN2
EGF Signaling	2.38	0.0727	1	CSNK2B,EGF,PIK3C2B,STAT3
CNTF Signaling	2.35	0.0714	NA	PIK3C2B,RALA,RASD2,STAT3
Cell Cycle Control of Chromosomal Replication	2.35	0.0714	2	CDC6,CDK19,MCM6,PRIM2
HGF Signaling	2.31	0.0458	1	CDKN1A,ITGA6,PIK3C2B,RALA,RASD2,STAT3
Non-Small Cell Lung Cancer Signaling	2.29	0.0538	NA	EGF,HDAC11,PIK3C2B,RALA,RASD2
IL-2 Signaling	2.22	0.0656	NA	CSNK2B,PIK3C2B,RALA,RASD2
Rac Signaling	2.22	0.0438	1	IQGAP3,ITGA6,PIK3C2B,RALA,RASD2,TIAM1
Acute Phase Response Signaling	2.17	0.038	1	C1R,IL1A,IL37,RALA,RASD2,STAT3,VWF
Thrombopoietin Signaling	2.17	0.0635	NA	PIK3C2B,RALA,RASD2,STAT3
ErbB2-ErbB3 Signaling	2.15	0.0625	NA	PIK3C2B,RALA,RASD2,STAT3
IGF-1 Signaling	2.09	0.0481	1	CSNK2B,PIK3C2B,RALA,RASD2,STAT3
HER-2 Signaling in Breast Cancer	2.08	0.0365	1.134	CDKN1A,EGF,IL1A,PIK3C2B,RALA,RASD2,STAT3
Role of JAK1 and JAK3 in γc Cytokine Signaling	2.08	0.0597	NA	PIK3C2B,RALA,RASD2,STAT3
Regulation of the Epithelial-Mesenchymal Transition Pathway	2.07	0.0363	NA	BCL9,EGF,EGR1,PIK3C2B,RALA,RASD2,STAT3
Chronic Myeloid Leukemia Signaling	2.05	0.0472	NA	CDKN1A,HDAC11,PIK3C2B,RALA,RASD2
Paxillin Signaling	2.05	0.0472	NA	ITGA6,PIK3C2B,RALA,RASD2,TLN2
Agranulocyte Adhesion and Diapedesis	2.02	0.0355	NA	CXCL8,IL1A,IL37,ITGA6,MMP11,MMP19,MYO5C
GM-CSF Signaling	2.01	0.0571	NA	PIK3C2B,RALA,RASD2,STAT3
Prostate Cancer Signaling	2	0.0459	NA	CDKN1A,HDAC11,PIK3C2B,RALA,RASD2
CDK5 Signaling	1.97	0.045	NA	EGR1,ITGA6,PPP1R1B,RALA,RASD2
ERK5 Signaling	1.97	0.0556	NA	EGF,MEF2A,RALA,RASD2
Cardiac Hypertrophy Signaling (Enhanced)	1.96	0.0247	-1.265	ADRA1A,ADRA2B,CXCL8,HDAC11,IL18R1,IL1A,IL37,ITGA6,MEF2A,PIK3C2B,RALA,RASD2,STAT3
Antiproliferative Role of Somatostatin Receptor 2	1.93	0.0541	NA	CDKN1A,PIK3C2B,RALA,RASD2
HMGB1 Signaling	1.91	0.0377	1	CXCL8,IL1A,IL37,PIK3C2B,RALA,RASD2
Neuregulin Signaling	1.91	0.0435	NA	EGF,ERRFI1,ITGA6,RALA,RASD2
Angiopoietin Signaling	1.89	0.0526	NA	ANGPT1,PIK3C2B,RALA,RASD2
Macropinocytosis Signaling	1.89	0.0526	NA	EGF,PIK3C2B,RALA,RASD2
Cholecystokinin/Gastrin-mediated Signaling	1.88	0.0427	1	IL1A,IL37,MEF2A,RALA,RASD2
Thyroid Cancer Signaling	1.87	0.0519	1	CXCL8,PIK3C2B,RALA,RASD2
Estrogen-Dependent Breast Cancer Signaling	1.87	0.0519	NA	PIK3C2B,RALA,RASD2,TERT
NF-κB Activation by Viruses	1.85	0.0513	NA	ITGA6,PIK3C2B,RALA,RASD2
ERK/MAPK Signaling	1.85	0.0329	1.342	DUSP2,ITGA6,PIK3C2B,RALA,RASD2,STAT3,TLN2
IL-3 Signaling	1.83	0.0506	NA	PIK3C2B,RALA,RASD2,STAT3
FLT3 Signaling in Hematopoietic Progenitor Cells	1.83	0.0506	NA	PIK3C2B,RALA,RASD2,STAT3
Systemic Lupus Erythematosus In B Cell Signaling Pathway	1.82	0.03	0.707	CXCL8,IL1A,IL37,MCL1,PIK3C2B,RALA,RASD2,STAT3
Erythropoietin Signaling Pathway	1.81	0.0357	0.816	CXCL8,IL1A,IL37,PIK3C2B,RALA,RASD2
Ferroptosis Signaling Pathway	1.79	0.0407	1.342	CBS/CBSL,CDKN1A,RALA,RASD2,STAT3
Granulocyte Adhesion and Diapedesis	1.74	0.0345	NA	CXCL8,IL1A,IL37,MMP11,MMP19,THY1
Regulation of eIF4 and p70S6K Signaling	1.72	0.0341	NA	EIF3F,ITGA6,PIK3C2B,RALA,RASD2,RPS10
Prolactin Signaling	1.71	0.0465	NA	PIK3C2B,RALA,RASD2,STAT3
IL-17 Signaling	1.69	0.0335	1.633	CXCL8,IL1A,IL37,PIK3C2B,RALA,RASD2
Gα12/13 Signaling	1.66	0.0376	0	CDH13,MEF2A,PIK3C2B,RALA,RASD2
Acute Myeloid Leukemia Signaling	1.64	0.0444	NA	PIK3C2B,RALA,RASD2,STAT3
Flavin Biosynthesis IV (Mammalian)	1.63	0.5	NA	FLAD1
Cysteine Biosynthesis/Homocysteine Degradation	1.63	0.5	NA	CBS/CBSL
Role of Cytokines in Mediating Communication between Immune Cells	1.62	0.0577	NA	CXCL8,IL1A,IL37
MSP-RON Signaling In Cancer Cells Pathway	1.61	0.0365	0.447	ITGA6,PIK3C2B,RALA,RASD2,STAT3
Apelin Endothelial Signaling Pathway	1.6	0.0362	1	ANGPT1,MEF2A,PIK3C2B,RALA,RASD2
ErbB Signaling	1.6	0.043	NA	EGF,PIK3C2B,RALA,RASD2
AMPK Signaling	1.59	0.029	-0.816	ADRA1A,ADRA2B,CDKN1A,CRTC2,ELAVL1,PIK3C2B,PPM1G
Hepatic Fibrosis / Hepatic Stellate Cell Activation	1.57	0.0316	NA	COL4A1,COL9A1,CXCL8,EGF,IL1A,MYO5C
Regulation Of The Epithelial Mesenchymal Transition By Growth Factors Pathway	1.55	0.0312	0.816	EGF,EGR1,PIK3C2B,RALA,RASD2,STAT3
VEGF Signaling	1.54	0.0412	NA	ELAVL1,PIK3C2B,RALA,RASD2
Adrenomedullin signaling pathway	1.54	0.0309	2.236	IL1A,IL37,KCNN3,PIK3C2B,RALA,RASD2
PI3K/AKT Signaling	1.51	0.0305	NA	CDKN1A,IL18R1,ITGA6,MCL1,RALA,RASD2
Cancer Drug Resistance By Drug Efflux	1.49	0.0517	NA	mir-130,RALA,RASD2
Ephrin Receptor Signaling	1.49	0.0302	NA	ANGPT1,EGF,ITGA6,RALA,RASD2,STAT3
PTEN Signaling	1.47	0.0333	NA	CDKN1A,CSNK2B,ITGA6,RALA,RASD2
Role of Macrophages, Fibroblasts and Endothelial Cells in Rheumatoid Arthritis	1.46	0.0256	NA	CXCL8,IL18R1,IL1A,IL37,PIK3C2B,RALA,RASD2,STAT3
Endometrial Cancer Signaling	1.46	0.05	NA	PIK3C2B,RALA,RASD2
Mouse Embryonic Stem Cell Pluripotency	1.46	0.0388	NA	PIK3C2B,RALA,RASD2,STAT3
α-Adrenergic Signaling	1.44	0.0385	NA	ADRA1A,PYGB,RALA,RASD2
PPAR Signaling	1.44	0.0385	NA	IL1A,IL37,RALA,RASD2
IL-8 Signaling	1.42	0.029	1.342	ANGPT1,CXCL8,EGF,PIK3C2B,RALA,RASD2
Colorectal Cancer Metastasis Signaling	1.42	0.0267	0.816	EGF,MMP11,MMP19,PIK3C2B,RALA,RASD2,STAT3
Ovarian Cancer Signaling	1.41	0.0321	NA	EGF,HDAC11,PIK3C2B,RALA,RASD2
EIF2 Signaling	1.37	0.0282	NA	EIF3F,PIK3C2B,RALA,RASD2,RPL7L1,RPS10
ErbB4 Signaling	1.35	0.0455	NA	PIK3C2B,RALA,RASD2
MSP-RON Signaling In Macrophages Pathway	1.32	0.0351	1	PIK3C2B,RALA,RASD2,STAT3
Estrogen Receptor Signaling	1.31	0.0227	2.333	CDKN1A,EGF,MDK,MED20,MMP11,MMP19,PIK3C2B,RALA,RASD2
Glioblastoma Multiforme Signaling	1.29	0.0298	2	CDKN1A,EGF,PIK3C2B,RALA,RASD2
PAK Signaling	1.29	0.0342	NA	ITGA6,PIK3C2B,RALA,RASD2
Th1 Pathway	1.29	0.0342	0	DLL4,IL18R1,PIK3C2B,STAT3
Role of NANOG in Mammalian Embryonic Stem Cell Pluripotency	1.28	0.0339	NA	PIK3C2B,RALA,RASD2,STAT3
Glioma Invasiveness Signaling	1.28	0.0423	NA	PIK3C2B,RALA,RASD2
Renin-Angiotensin Signaling	1.27	0.0336	NA	PIK3C2B,RALA,RASD2,STAT3
IL-10 Signaling	1.26	0.0417	NA	IL1A,IL37,STAT3
Galactose Degradation I (Leloir Pathway)	1.24	0.2	NA	GALK2
Endocannabinoid Developing Neuron Pathway	1.22	0.0325	NA	PIK3C2B,RALA,RASD2,STAT3
GDNF Family Ligand-Receptor Interactions	1.2	0.0395	NA	PIK3C2B,RALA,RASD2
*Pathways depicted in BOLD are unique to EA HCC cases.

## Sheet: Supplemental Table S5
Supplementary Table S5. Identified molecules with reciprocal and nonreciprocal epigenetic regulation in HCC.
	DMDE genes				DMDE miRNA				DE miRNA-mRNA targets
	Reciprocal Regulation DM genes		Nonreciprocal Regulation		Recriprocal Regulation		Nonreciprocal Regulation		Recriprocal Regulation		Nonreciprocal Regulation
	Hyper-methylated and down-regulated	Hypo-methylated and up-regulated	Hyper-methylated and up-regulated	Hypo-methylated and down-regulated	Hyper-methylated and down-regulated	Hypo-methylated and up-regulated	Hyper-methylated and up-regulated	Hypo-methylated and down-regulated	up-regulated miRNA and down-regulated mRNA	down-regulated miRNA and up-regulated mRNA	dual up-regulated	dual down-regulated
GU AA	16	24	11	21	NA	NA	NA	NA	80	34	70	22
GU EA	32	187	17	175	NA	NA	1	NA	29	9	21	7
GU ALL	499	175	84	431	1	7	4	7	382	497	286	287

## Sheet: Supplemental Table 6A
Supplementary Table S6A. TCGA Data - Top 100 epigenetically regulated pathways in HCC ALL (reciprocally regulated DMDE genes, DE miRNA, and DE mRNA targets).
Ingenuity Canonical Pathways	-log(p-value)	Ratio	z-score	Molecules
Molecular Mechanisms of Cancer	8.38	0.224	NA	ADCY1,ARHGEF12,ARHGEF15,ARHGEF18,ARHGEF2,ATR,BAK1,BAX,BBC3,BMP4,BMPR2,CASP6,CASP7,CCND1,CCNE1,CCNE2,CDC25A,CDH1,CDK4,CDK5,CDK7,CDK9,CDKN2A,CDKN2B,CHEK1,CRK,E2F5,FANCD2,FAS,FOS,FOXO1,FYN,FZD1,FZD6,FZD8,GNA12,GNA14,GNAO1,GNB4,GNB5,GNG12,GNG2,GRB2,HDAC4,HDAC8,HHAT,IHH,ITGA1,ITGA11,ITGA2,ITGA6,ITGAV,ITGB4,JAK2,MAP2K1,MAPK11,MAPK12,MAPK3,MRAS,MYC,NFKB1,NRAS,PAK1,PAK4,PIK3CD,PIK3R1,PIK3R2,PIK3R3,PIK3R4…
Glioblastoma Multiforme Signaling	8.17	0.292	0.156	CCND1,CCNE1,CCNE2,CDK4,CDKN2A,E2F5,FOXO1,FZD1,FZD6,FZD8,GRB2,IGF2,MAP2K1,MAPK3,MRAS,MYC,NF2,NRAS,PDGFA,PDGFB,PDGFRA,PIK3CD,PIK3R1,PIK3R2,PIK3R3,PIK3R4,PIK3R5,PIK3R6,PLCB4,PLCD4,PLCE1,PLCG1,PRKCD,PTEN,RAC1,RAP1A,RAP1B,RAP2A,RASD2,RHOA,RHOB,RHOC,RND1,RND2,RND3,SHC1,SHC2,TCF3,TSC1
Role of Tissue Factor in Cancer	8.1	0.33	NA	CCN1,CFL1,CFL2,CXCL1,CXCL8,EGR1,F3,FGR,FYN,GNA12,GNA14,HBEGF,ITGA6,ITGAV,JAK2,LIMK1,MAPK11,MAPK12,MAPK3,MRAS,NRAS,PAK1,PIK3CD,PIK3R1,PIK3R2,PIK3R3,PIK3R4,PIK3R5,PIK3R6,PRKCA,PTEN,PTK2B,RAC1,RAP1A,RAP1B,RAP2A,RASD2,YES1
Senescence Pathway	7.96	0.245	-0.739	ACVR1,ACVR1B,ANAPC1,ANAPC11,ANAPC7,ATF3,ATR,BHLHE40,BMPR2,CACNA1C,CALM1 (includes others),CAPN10,CAPNS1,CAT,CCND1,CCNE1,CCNE2,CDC25A,CDK4,CDKN2A,CDKN2B,CHEK1,CXCL8,DLAT,DMTF1,E2F5,EED,ETS1,EZH2,FOXO3,GADD45B,HBP1,IKBKG,MAP2K1,MAPK12,MAPK3,MAPK7,MRAS,NFKB1,NRAS,PCGF1,PCGF6,PDK4,PHF19,PIK3CD,PIK3R1,PIK3R2,PIK3R3,PIK3R4,PIK3R5,PIK3R6,PPP1CA,PPP2CB,PPP2R2A,PPP2R5E,PPP3CC,PPP3R1,PTEN,RAP1A,RAP1B,RAP2A…
IGF-1 Signaling	7.75	0.337	0.784	CCN1,FOS,FOXO1,FOXO3,GRB2,IGFBP1,IGFBP4,IGFBP6,JAK2,MAP2K1,MAPK3,MRAS,NRAS,PDPK1,PIK3CD,PIK3R1,PIK3R2,PIK3R3,PIK3R4,PIK3R5,PIK3R6,PRKAG1,PTK2,RAP1A,RAP1B,RAP2A,RASD2,RPS6KB2,SHC1,SOCS2,SOCS3,SOCS5,STAT3,YWHAG,YWHAZ
Germ Cell-Sertoli Cell Junction Signaling	7.42	0.283	NA	ACTA2,ACTG2,ACTN4,CDH1,CFL1,CFL2,ILK,ITGA2,ITGA6,KEAP1,LIMK1,MAP2K1,MAP3K10,MAP3K11,MAP3K2,MAP3K9,MAPK12,MAPK3,MRAS,NRAS,PAK1,PAK4,PDPK1,PIK3CD,PIK3R1,PIK3R2,PIK3R3,PIK3R4,PIK3R5,PIK3R6,PTK2,RAC1,RAP1A,RAP1B,RAP2A,RASD2,RHOA,RHOB,RHOC,RND1,RND2,RND3,TUBA1B,TUBA1C,TUBB,TUBB3,TUBB4A
Non-Small Cell Lung Cancer Signaling	7.4	0.344	0.426	CCND1,CDK4,CDKN2A,E2F5,FHIT,FOXO3,GRB2,HDAC4,HDAC8,MAP2K1,MAPK3,MRAS,NRAS,PDPK1,PIK3CD,PIK3R1,PIK3R2,PIK3R3,PIK3R4,PIK3R5,PIK3R6,PLCG1,PRKCA,RAP1A,RAP1B,RAP2A,RARB,RASD2,RASSF5,RBL2,SUV39H1,TGFA
PAK Signaling	7.34	0.316	1.671	CFL1,CFL2,EPHA3,GRB2,ITGA1,ITGA11,ITGA2,ITGA6,ITGAV,ITGB4,LIMK1,MAP2K1,MAPK12,MAPK3,MRAS,MYL6B,NRAS,PAK1,PAK4,PDGFA,PDGFB,PDGFRA,PIK3CD,PIK3R1,PIK3R2,PIK3R3,PIK3R4,PIK3R5,PIK3R6,PTK2,PTK2B,RAC1,RAP1A,RAP1B,RAP2A,RASD2,SHC1
NGF Signaling	7.34	0.316	1.859	BAX,CREB3L4,CRK,GRB2,IKBKG,MAP2K1,MAP3K10,MAP3K11,MAP3K2,MAP3K9,MAPK12,MAPK3,MAPK7,MRAS,NFKB1,NGFR,NRAS,PDPK1,PIK3CD,PIK3R1,PIK3R2,PIK3R3,PIK3R4,PIK3R5,PIK3R6,PLCG1,PRKCD,RAC1,RAP1A,RAP1B,RAP2A,RASD2,RHOA,RPS6KB2,SHC1,SHC2,SMPD1
Glioma Signaling	7.32	0.311	0.784	CALM1 (includes others),CCND1,CDK4,CDKN2A,CDKN2B,E2F5,GRB2,HDAC4,HDAC8,IDH2,IDH3G,IGF2,MAP2K1,MAPK3,MRAS,NRAS,PDGFA,PDGFB,PDGFRA,PIK3CD,PIK3R1,PIK3R2,PIK3R3,PIK3R4,PIK3R5,PIK3R6,PLCG1,PRKCA,PRKCD,PTEN,RAP1A,RAP1B,RAP2A,RASD2,RBL2,SHC1,SUV39H1,TGFA
Ephrin Receptor Signaling	7.3	0.266	1.48	ABI1,ANGPT1,ARHGEF15,ARPC1A,ARPC5,CFL1,CFL2,CREB3L4,CRK,CXCL12,EFNA1,EFNA3,EFNA4,EPHA3,EPHB2,FYN,GNA12,GNA14,GNAO1,GNB4,GNB5,GNG12,GNG2,GRB2,ITGA1,ITGA11,ITGA2,ITGA6,ITGAV,ITGB4,JAK2,LIMK1,MAP2K1,MAP4K4,MAPK3,MRAS,NRAS,PAK1,PAK4,PDGFA,PDGFB,PGF,PTK2,RAC1,RAP1A,RAP1B,RAP2A,RASD2,RHOA,SDCBP,SH2D3C,SHC1,STAT3
IL-15 Signaling	7.14	0.364	0	AKT1S1,CXCL8,IL15RA,IL2RB,JAK2,MAP2K1,MAPK11,MAPK12,MAPK3,MRAS,MYC,NFKB1,NRAS,PIK3CD,PIK3R1,PIK3R2,PIK3R3,PIK3R4,PIK3R5,PIK3R6,RAP1A,RAP1B,RAP2A,RASD2,RPS6KB2,RPTOR,SHC1,STAT3
Prolactin Signaling	7.13	0.349	0.186	FOS,FYN,GRB2,IRF1,JAK2,MAP2K1,MAPK3,MRAS,MYC,NRAS,PDPK1,PIK3CD,PIK3R1,PIK3R2,PIK3R3,PIK3R4,PIK3R5,PIK3R6,PLCG1,PRKCA,PRKCD,RAP1A,RAP1B,RAP2A,RASD2,SHC1,SOCS2,SOCS3,SOCS5,STAT3
Renin-Angiotensin Signaling	7.12	0.311	0.87	ACE,ADCY1,AGTR1,CCL2,FOS,GRB2,JAK2,MAP2K1,MAPK11,MAPK12,MAPK3,MRAS,NFKB1,NRAS,PAK1,PAK4,PIK3CD,PIK3R1,PIK3R2,PIK3R3,PIK3R4,PIK3R5,PIK3R6,PLCG1,PRKAG1,PRKCA,PRKCD,PTK2,PTK2B,RAC1,RAP1A,RAP1B,RAP2A,RASD2,SHC1,SHC2,STAT3
HER-2 Signaling in Breast Cancer	7.01	0.266	1.26	AKT1S1,ARF1,ARF3,CASP6,CASP7,CCND1,CCNE1,CCNE2,CDK4,ERBB3,ETS1,FGR,FOS,FOXO1,FOXO3,FYN,GRB2,HBEGF,IKBKG,ITGB4,KPNB1,MAP2K1,MAPK3,mir-21,MRAS,MYC,NFKB1,NRAS,PIK3CD,PIK3R1,PIK3R2,PIK3R3,PIK3R4,PIK3R5,PIK3R6,PLCG1,PRKCA,PRKCD,PTEN,RAP1A,RAP1B,RAP2A,RASD2,RBL2,RHEB,RPS6KB2,RPTOR,STAT3,TGFA,TSC1,YES1
FAK Signaling	6.93	0.31	NA	ACTA2,ACTG2,CAPN10,CAPNS1,CRK,FYN,GIT2,GRB2,ITGA1,ITGA11,ITGA2,ITGA6,ITGAV,ITGB4,MAP2K1,MAPK3,MRAS,NRAS,PAK1,PAK4,PDPK1,PIK3CD,PIK3R1,PIK3R2,PIK3R3,PIK3R4,PIK3R5,PIK3R6,PLCG1,PTEN,PTK2,RAC1,RAP1A,RAP1B,RAP2A,RASD2
IL-3 Signaling	6.87	0.354	0.577	FOS,FOXO1,GRB2,IL3RA,JAK2,MAP2K1,MAPK3,MRAS,NRAS,PAK1,PIK3CD,PIK3R1,PIK3R2,PIK3R3,PIK3R4,PIK3R5,PIK3R6,PPP3CC,PPP3R1,PRKCA,PRKCD,RAC1,RAP1A,RAP1B,RAP2A,RASD2,SHC1,STAT3
Rac Signaling	6.81	0.292	1.715	ARPC1A,ARPC5,CDK5R1,CFL1,CFL2,IQGAP2,ITGA1,ITGA11,ITGA2,ITGA6,ITGAV,ITGB4,LIMK1,MAP2K1,MAP3K11,MAPK3,MRAS,NFKB1,NRAS,PAK1,PAK4,PIK3CD,PIK3R1,PIK3R2,PIK3R3,PIK3R4,PIK3R5,PIK3R6,PIP4K2B,PIP4K2C,PIP5K1C,PLD1,PTK2,PTK2B,RAC1,RAP1A,RAP1B,RAP2A,RASD2,RHOA
Cancer Drug Resistance By Drug Efflux	6.78	0.397	NA	FOXO1,FOXO3,MAP2K1,MAPK3,mir-130,mir-133,mir-154,mir-181,mir-27,mir-331,mir-379,MRAS,NFKB1,NRAS,PIK3CD,PIK3R1,PIK3R2,PIK3R3,PTEN,RAP1A,RAP1B,RAP2A,RASD2
Mouse Embryonic Stem Cell Pluripotency	6.77	0.32	-0.539	BMP4,BMPR2,DVL2,FZD1,FZD6,FZD8,GRB2,ID1,ID4,IL6ST,JAK2,MAP2K1,MAPK11,MAPK12,MAPK3,MRAS,MYC,NRAS,PIK3CD,PIK3R1,PIK3R2,PIK3R3,PIK3R4,PIK3R5,PIK3R6,RAP1A,RAP1B,RAP2A,RASD2,SMAD1,STAT3,TCF3,TCF7L2
IL-8 Signaling	6.69	0.256	0.603	ANGPT1,BAX,CCND1,CDH1,CSTB,CXCL1,CXCL8,CXCR1,FLT1,FOS,GNA12,GNA14,GNAO1,GNB4,GNB5,GNG12,GNG2,HBEGF,IKBKG,ITGAV,LASP1,LIMK1,MAP2K1,MAP4K4,MAPK12,MAPK3,MRAS,NFKB1,NRAS,PGF,PIK3CD,PIK3R1,PIK3R2,PIK3R3,PIK3R4,PIK3R5,PIK3R6,PLD1,PRKCA,PRKCD,PTK2,PTK2B,RAC1,RAP1A,RAP1B,RAP2A,RASD2,RHOA,RHOB,RHOC,RND1,RND2,RND3
Thrombopoietin Signaling	6.65	0.381	0.209	FOS,GRB2,JAK2,MAP2K1,MAPK3,MRAS,MYC,NRAS,PIK3CD,PIK3R1,PIK3R2,PIK3R3,PIK3R4,PIK3R5,PIK3R6,PLCG1,PRKCA,PRKCD,RAP1A,RAP1B,RAP2A,RASD2,SHC1,STAT3
Ephrin A Signaling	6.57	0.426	NA	CFL1,CFL2,EFNA1,EFNA3,EFNA4,EPHA3,FYN,LIMK1,NGFR,PAK1,PIK3CD,PIK3R1,PIK3R2,PIK3R3,PIK3R4,PIK3R5,PIK3R6,PTK2,RAC1,RHOA
Neuregulin Signaling	6.52	0.304	1.961	CDK5,CDK5R1,CRK,DCN,ERBB3,ERRFI1,GRB2,HBEGF,HSP90AB1,ITGA1,ITGA11,ITGA2,ITGA6,ITGAV,ITGB4,MAP2K1,MAPK3,MRAS,MYC,NRAS,PDPK1,PIK3R1,PIK3R2,PIK3R3,PLCG1,PRKCA,PRKCD,PTEN,RAP1A,RAP1B,RAP2A,RASD2,RPS6KB2,SHC1,TGFA
ErbB2-ErbB3 Signaling	6.5	0.375	0.626	CCND1,ERBB3,FOXO1,GRB2,MAP2K1,MAPK3,MRAS,MYC,NRAS,PDPK1,PIK3CD,PIK3R1,PIK3R2,PIK3R3,PIK3R4,PIK3R5,PIK3R6,PTEN,RAP1A,RAP1B,RAP2A,RASD2,SHC1,STAT3
Endometrial Cancer Signaling	6.46	0.383	0.655	CCND1,CDH1,FOXO3,GRB2,ILK,MAP2K1,MAPK3,MRAS,MYC,NRAS,PDPK1,PIK3CD,PIK3R1,PIK3R2,PIK3R3,PIK3R4,PIK3R5,PIK3R6,PTEN,RAP1A,RAP1B,RAP2A,RASD2
Paxillin Signaling	6.44	0.311	1.961	ACTA2,ACTG2,ACTN4,ARF1,CRK,GIT2,GRB2,ITGA1,ITGA11,ITGA2,ITGA6,ITGAV,ITGB4,MAPK11,MAPK12,MRAS,NRAS,PAK1,PAK4,PIK3CD,PIK3R1,PIK3R2,PIK3R3,PIK3R4,PIK3R5,PIK3R6,PTK2,PTK2B,RAC1,RAP1A,RAP1B,RAP2A,RASD2
HGF Signaling	6.43	0.29	1.257	CCND1,CDKN2A,ETS1,FOS,GRB2,ITGA1,ITGA11,ITGA2,ITGA6,ITGAV,ITGB4,MAP2K1,MAP3K10,MAP3K11,MAP3K2,MAP3K9,MAPK12,MAPK3,MRAS,NRAS,PAK1,PIK3CD,PIK3R1,PIK3R2,PIK3R3,PIK3R4,PIK3R5,PIK3R6,PLCG1,PRKCA,PRKCD,PTK2,RAC1,RAP1A,RAP1B,RAP2A,RASD2,STAT3
14-3-3-mediated Signaling	6.42	0.294	1.347	AKT1S1,BAX,FOS,FOXO1,GRB2,MAP2K1,MAPK12,MAPK3,MRAS,NRAS,PIK3CD,PIK3R1,PIK3R2,PIK3R3,PIK3R4,PIK3R5,PIK3R6,PLCB4,PLCD4,PLCE1,PLCG1,PRKCA,PRKCD,RAP1A,RAP1B,RAP2A,RASD2,SRPK2,STRADA,TSC1,TUBA1B,TUBA1C,TUBB,TUBB3,TUBB4A,YWHAG,YWHAZ
Renal Cell Carcinoma Signaling	6.41	0.346	0.218	CRK,ELOC,ETS1,FOS,GRB2,MAP2K1,MAPK3,MRAS,NRAS,PAK1,PAK4,PDGFB,PIK3CD,PIK3R1,PIK3R2,PIK3R3,PIK3R4,PIK3R5,PIK3R6,RAC1,RAP1A,RAP1B,RAP2A,RASD2,TGFA,UBB,UBD
ErbB Signaling	6.29	0.323	1.512	ERBB3,FOS,FOXO1,GRB2,HBEGF,MAP2K1,MAPK11,MAPK12,MAPK3,MRAS,NRAS,PAK1,PAK4,PDPK1,PIK3CD,PIK3R1,PIK3R2,PIK3R3,PIK3R4,PIK3R5,PIK3R6,PLCG1,PRKCA,PRKCD,RAP1A,RAP1B,RAP2A,RASD2,SHC1,TGFA
Axonal Guidance Signaling	6.21	0.203	NA	ACE,ACE2,ADAM12,ADAM9,ADAMTS13,ADAMTS2,ADAMTS7,ADAMTS9,ARHGEF12,ARHGEF15,ARPC1A,ARPC5,BMP4,CDK5,CFL1,CFL2,COPS5,CRK,CXCL12,EFNA1,EFNA3,EFNA4,EPHA3,EPHB2,FARP2,FYN,FZD1,FZD6,FZD8,GNA12,GNA14,GNAO1,GNB4,GNB5,GNG12,GNG2,GRB2,ITGA1,ITGA11,ITGA2,ITGA6,ITGAV,ITGB4,LIMK1,LINGO1,MAP2K1,MAPK3,MRAS,MYL6B,NGFR,NRAS,NTN4,PAK1,PAK4,PDGFA,PDGFB,PGF,PIK3CD,PIK3R1,PIK3R2,PIK3R3,PIK3R4,PIK3R5,PIK3R6,PLCB4,PLCD4,P…
Regulation Of The Epithelial Mesenchymal Transition By Growth Factors Pathway	6.2	0.255	0	CDH1,EGR1,ETS1,FGF12,FGF13,FGFR2,FOS,FOXO1,GRB2,HSF1,IKBKG,JAK2,LATS2,MAP2K1,MAPK11,MAPK12,MAPK3,mir-155,mir-192,mir-34,mir-8,MRAS,NFKB1,NGFR,NRAS,PDGFA,PDGFB,PDGFRA,PIK3CD,PIK3R1,PIK3R2,PIK3R3,PIK3R4,PIK3R5,PIK3R6,RAC1,RAP1A,RAP1B,RAP2A,RASD2,RHOA,SHC1,SHC2,SNAI1,STAT3,TCF3,TNFSF13,TNFSF13B,TNFSF4
Glioma Invasiveness Signaling	6.14	0.352	0.426	F2R,ITGAV,MAPK3,MRAS,NRAS,PIK3CD,PIK3R1,PIK3R2,PIK3R3,PIK3R4,PIK3R5,PIK3R6,PLAU,PTK2,RAC1,RAP1A,RAP1B,RAP2A,RASD2,RHOA,RHOB,RHOC,RND1,RND2,RND3
Prostate Cancer Signaling	6.13	0.303	NA	AR,CCND1,CCNE1,CCNE2,CREB3L4,E2F5,FOXO1,GRB2,HDAC4,HDAC8,HSP90AB1,MAP2K1,MAPK3,MRAS,NFKB1,NKX3-1,NRAS,PDPK1,PIK3CD,PIK3R1,PIK3R2,PIK3R3,PIK3R4,PIK3R5,PIK3R6,PTEN,RAP1A,RAP1B,RAP2A,RASD2,RBL2,SRD5A1,SUV39H1
Thrombin Signaling	6.06	0.249	1.441	ADCY1,ARHGEF12,ARHGEF15,ARHGEF2,F2R,F2RL3,GATA3,GATA6,GNA12,GNA14,GNAO1,GNB4,GNB5,GNG12,GNG2,GRB2,MAP2K1,MAPK11,MAPK12,MAPK3,MRAS,MYL6B,NFKB1,NRAS,PDPK1,PIK3CD,PIK3R1,PIK3R2,PIK3R3,PIK3R4,PIK3R5,PIK3R6,PLCB4,PLCD4,PLCE1,PLCG1,PRKCA,PRKCD,PTK2,RAC1,RAP1A,RAP1B,RAP2A,RASD2,RHOA,RHOB,RHOC,RND1,RND2,RND3,SHC1
Melanoma Signaling	6.05	0.4	0	CCND1,CDH1,CDK4,CDKN2A,MAP2K1,MAPK3,MRAS,NRAS,PIK3CD,PIK3R1,PIK3R2,PIK3R3,PIK3R4,PIK3R5,PIK3R6,PTEN,RAP1A,RAP1B,RAP2A,RASD2
PDGF Signaling	6	0.326	0.192	ABL2,CRK,FOS,GRB2,JAK2,MAP2K1,MAPK3,MRAS,MYC,NRAS,PDGFA,PDGFB,PDGFRA,PIK3CD,PIK3R1,PIK3R2,PIK3R3,PIK3R4,PIK3R5,PIK3R6,PLCG1,PRKCA,RAP1A,RAP1B,RAP2A,RASD2,SHC1,STAT3
Acute Phase Response Signaling	5.98	0.255	-1.915	C1R,C5,CRP,F8,FOS,GRB2,HAMP,HP,IKBKG,IL1RN,IL6ST,JAK2,KLKB1,MAP2K1,MAPK11,MAPK12,MAPK3,MBL2,MRAS,MYD88,NFKB1,NGFR,NRAS,ORM1,ORM2,PDPK1,PIK3CD,PIK3R1,PIK3R2,PIK3R3,RAP1A,RAP1B,RAP2A,RASD2,RBP1,RBP5,RBP7,SAA2,SERPINF2,SHC1,SOCS2,SOCS3,SOCS5,SOD2,STAT3,TCF3,VWF
Thyroid Cancer Signaling	5.96	0.338	0	CCND1,CDH1,CXCL8,FOS,FOXO1,MAP2K1,MAPK3,MRAS,MYC,NRAS,PIK3CD,PIK3R1,PIK3R2,PIK3R3,PIK3R4,PIK3R5,PIK3R6,PTEN,RAP1A,RAP1B,RAP2A,RASD2,RET,SHC1,TCF3,TCF7L2
ERK/MAPK Signaling	5.9	0.244	1.067	CREB3L4,CRK,DUSP2,ESR1,ETS1,FOS,FYN,GRB2,H3-3A/H3-3B,ITGA1,ITGA11,ITGA2,ITGA6,ITGAV,ITGB4,KSR1,MAP2K1,MAPK3,MRAS,MYC,NRAS,PAK1,PAK4,PIK3CD,PIK3R1,PIK3R2,PIK3R3,PIK3R4,PIK3R5,PIK3R6,PLA2G5,PLCG1,PPP1CA,PPP1CC,PPP2CB,PPP2R2A,PPP2R5E,PRKAG1,PRKCA,PRKCD,PTK2,PTK2B,RAC1,RAP1A,RAP1B,RAP2A,RAPGEF3,RASD2,SHC1,STAT3,YWHAG,YWHAZ
MSP-RON Signaling In Cancer Cells Pathway	5.89	0.277	-0.324	ACTA2,CCND1,CREB3L4,ETS1,F11,F12,FOS,GRB2,IL3RA,ITGA6,ITGB4,KLKB1,MAP2K1,MAPK3,MRAS,MYC,NFKB1,NRAS,PGF,PIK3CD,PIK3R1,PIK3R2,PIK3R3,PIK3R4,PIK3R5,PIK3R6,PTK2,PTK2B,RAP1A,RAP1B,RAP2A,RASD2,STAT3,TCF3,TCF7L2,TRIM24,YWHAG,YWHAZ
CXCR4 Signaling	5.85	0.262	0.686	ADCY1,CD4,CRK,CXCL12,EGR1,FOS,GNA12,GNA14,GNAO1,GNB4,GNB5,GNG12,GNG2,MAP2K1,MAPK12,MAPK3,MRAS,MYL6B,NRAS,PAK1,PAK4,PIK3CD,PIK3R1,PIK3R2,PIK3R3,PIK3R4,PIK3R5,PIK3R6,PLCB4,PRKCA,PRKCD,PTK2,RAC1,RAP1A,RAP1B,RAP2A,RASD2,RHOA,RHOB,RHOC,RND1,RND2,RND3
VEGF Signaling	5.85	0.309	1.4	ACTA2,ACTG2,ACTN4,EIF2S3,ELAVL1,FLT1,FOXO1,FOXO3,GRB2,MAP2K1,MAPK3,MRAS,NRAS,PGF,PIK3CD,PIK3R1,PIK3R2,PIK3R3,PIK3R4,PIK3R5,PIK3R6,PLCG1,PRKCA,PTK2,PTK2B,RAP1A,RAP1B,RAP2A,RASD2,SHC1
Clathrin-mediated Endocytosis Signaling	5.81	0.25	NA	AAK1,ACTA2,ACTG2,AP1M1,AP1S1,AP2A1,AP2M1,APOC4,APOD,APOL1,ARPC1A,ARPC5,CLTA,CLTC,CLU,DNM3,EPHB2,F2R,FGF12,FGF13,GAK,GRB2,HGS,ITGB4,LDLR,ORM1,ORM2,PDGFA,PDGFB,PGF,PICALM,PIK3CD,PIK3R1,PIK3R2,PIK3R3,PIK3R4,PIK3R5,PIK3R6,PIP5K1C,PPP3CC,PPP3R1,RAB5C,RAC1,SH3GLB2,STAM,TFRC,UBB,UBD
Production of Nitric Oxide and Reactive Oxygen Species in Macrophages	5.7	0.25	-0.617	APOC4,APOD,APOL1,CAT,CLU,FOS,IKBKG,IRF1,JAK2,MAP2K1,MAP3K10,MAP3K11,MAP3K2,MAP3K9,MAPK11,MAPK12,MAPK3,NFKB1,NGFR,ORM1,ORM2,PIK3CD,PIK3R1,PIK3R2,PIK3R3,PIK3R4,PIK3R5,PIK3R6,PLCG1,PPP1CA,PPP1CC,PPP2CB,PPP2R2A,PPP2R5E,PRKCA,PRKCD,RAC1,RAP1A,RAP1B,RHOA,RHOB,RHOC,RND1,RND2,RND3,SIRPA,TLR2
GM-CSF Signaling	5.69	0.343	-0.218	BCL2A1,CCND1,ETS1,GRB2,JAK2,MAP2K1,MAPK3,MRAS,NRAS,PIK3CD,PIK3R1,PIK3R2,PIK3R3,PIK3R4,PIK3R5,PIK3R6,PPP3CC,PPP3R1,RAP1A,RAP1B,RAP2A,RASD2,SHC1,STAT3
Virus Entry via Endocytic Pathways	5.64	0.298	NA	ACTA2,ACTG2,AP1M1,AP1S1,AP2A1,AP2M1,B2M,CLTA,CLTC,FYN,ITGA2,ITGB4,MRAS,NRAS,PIK3CD,PIK3R1,PIK3R2,PIK3R3,PIK3R4,PIK3R5,PIK3R6,PLCG1,PRKCA,PRKCD,RAC1,RAP1A,RAP1B,RAP2A,RASD2,TFRC,ZBTB12
B Cell Receptor Signaling	5.63	0.249	0.617	BCL2A1,CALM1 (includes others),CFL1,CFL2,CREB3L4,DAPP1,EBF1,EGR1,ETS1,FOXO1,GRB2,IKBKG,MAP2K1,MAP3K10,MAP3K11,MAP3K2,MAP3K9,MAPK11,MAPK12,MAPK3,MRAS,NFKB1,NRAS,PDPK1,PIK3CD,PIK3R1,PIK3R2,PIK3R3,PIK3R4,PIK3R5,PIK3R6,POU2F2,PPP3CC,PPP3R1,PTEN,PTK2,PTK2B,PTPRC,RAC1,RAP1A,RAP1B,RAP2A,RASD2,RASSF5,RPS6KB2,SHC1,TCF3
Reelin Signaling in Neurons	5.58	0.28	-0.343	APBB1,APP,ARHGEF12,ARHGEF15,ARHGEF2,ARPC1A,ARPC5,CDK5,CDK5R1,CFL1,CRK,FGR,FYN,LIMK1,MAP2K1,MAP3K10,MAP3K11,MAP3K9,MAPK12,MAPK3,MAPK8IP2,NDEL1,PDK4,PIK3CD,PIK3R1,PIK3R2,PIK3R3,PIK3R4,PIK3R5,PIK3R6,RAC1,RAP1A,RAP1B,RHOA,YES1
Signaling by Rho Family GTPases	5.53	0.226	1.938	ACTA2,ACTG2,ARHGEF12,ARHGEF15,ARHGEF18,ARHGEF2,ARPC1A,ARPC5,CDH1,CDH13,CFL1,CFL2,EZR,FOS,GNA12,GNA14,GNAO1,GNB4,GNB5,GNG12,GNG2,ITGA1,ITGA11,ITGA2,ITGA6,ITGAV,ITGB4,LIMK1,MAP2K1,MAP3K10,MAP3K11,MAP3K9,MAPK12,MAPK3,MRAS,MYL6B,NFKB1,PAK1,PAK4,PIK3CD,PIK3R1,PIK3R2,PIK3R3,PIK3R4,PIK3R5,PIK3R6,PIP4K2B,PIP4K2C,PIP5K1C,PLD1,PTK2,PTK2B,RAC1,RHOA,RHOB,RHOC,RND1,RND2,RND3,STMN1
Macropinocytosis Signaling	5.52	0.329	1.414	ABI1,ACTN4,ITGB4,MRAS,NRAS,PAK1,PDGFA,PDGFB,PIK3CD,PIK3R1,PIK3R2,PIK3R3,PIK3R4,PIK3R5,PIK3R6,PLCG1,PRKCA,PRKCD,RAC1,RAP1A,RAP1B,RAP2A,RASD2,RHOA,USP6NL
CCR3 Signaling in Eosinophils	5.52	0.275	1.279	CALM1 (includes others),CFL1,CFL2,GNA12,GNA14,GNAO1,GNB4,GNB5,GNG12,GNG2,LIMK1,MAP2K1,MAPK11,MAPK12,MAPK3,MRAS,NRAS,PAK1,PAK4,PIK3CD,PIK3R1,PIK3R2,PIK3R3,PIK3R4,PIK3R5,PIK3R6,PLA2G5,PLCB4,PRKCA,PRKCD,RAC1,RAP1A,RAP1B,RAP2A,RASD2,RHOA
PI3K/AKT Signaling	5.47	0.244	1.616	CCND1,CXCR1,EPM2A,FOXO1,FOXO3,GRB2,GYS1,HSP90AB1,IKBKG,IL10RA,IL15RA,IL2RB,IL3RA,IL6ST,ILK,ITGA1,ITGA11,ITGA2,ITGA6,ITGAV,ITGB4,JAK2,MAP2K1,MAPK3,MCL1,MRAS,NFKB1,NRAS,PDPK1,PIK3CD,PIK3R1,PIK3R2,PIK3R3,PPP2CB,PPP2R2A,PPP2R5E,PTEN,RAP1A,RAP1B,RAP2A,RASD2,RHEB,RPS6KB2,SHC1,THEM4,TSC1,YWHAG,YWHAZ
Hepatic Fibrosis Signaling Pathway	5.46	0.204	0.465	ACTA2,ACVR1,ACVR1B,AGTR1,BMPR2,CACNA1C,CALM1 (includes others),CCL2,CCND1,COL5A3,CREB3L4,CSNK1A1,CSNK1D,CXCL8,DVL2,EZH2,FLT1,FOS,FOXO1,FZD1,FZD6,FZD8,IKBKG,IL1RN,ITGA1,ITGA11,ITGA2,ITGA6,ITGAV,ITGB4,JAK2,MAP2K1,MAPK11,MAPK12,MAPK3,mir-21,mir-8,MRAS,MYC,MYD88,MYL6B,NFKB1,NGFR,NRAS,PDGFA,PDGFB,PDGFRA,PGF,PIK3CD,PIK3R1,PIK3R2,PIK3R3,PIK3R4,PIK3R5,PIK3R6,PLCG1,PRKAG1,PRKCA,PRKCD,PTEN,PTK2,RAC1,RAP1A,…
Apelin Endothelial Signaling Pathway	5.37	0.268	0.365	ADCY1,ANGPT1,APLN,CALM1 (includes others),CCL2,FOS,GNA12,GNA14,GNAO1,GNB4,GNB5,GNG12,GNG2,HDAC4,MAP2K1,MAPK12,MAPK3,MRAS,NFKB1,NRAS,PIK3CD,PIK3R1,PIK3R2,PIK3R3,PIK3R4,PIK3R5,PIK3R6,PLCB4,PRKAA1,PRKAG1,PRKCA,PRKCD,RAP1A,RAP1B,RAP2A,RASD2,RPS6KB2
Natural Killer Cell Signaling	5.36	0.244	0	B2M,CD226,CD247,CFL1,CFL2,COL5A3,FYN,GRB2,HSPA14,IL2RB,JAK2,KLRB1,KLRC4-KLRK1/KLRK1,KLRD1,LIMK1,MAP2K1,MAP3K10,MAP3K11,MAP3K2,MAP3K9,MAPK11,MAPK12,MAPK3,MICB,MRAS,MYD88,NFKB1,NRAS,PAK1,PAK4,PIK3CD,PIK3R1,PIK3R2,PIK3R3,PIK3R4,PIK3R5,PIK3R6,PLCG1,PTK2B,RAC1,RAP1A,RAP1B,RAP2A,RASD2,RASSF5,SH2D1A,TYROBP
IL-7 Signaling Pathway	5.32	0.329	0.229	BAK1,BAX,CCND1,CDC25A,EBF1,FOXO1,FOXO3,FYN,GRB2,MAPK11,MAPK12,MAPK3,MCL1,MYC,PDPK1,PIK3CD,PIK3R1,PIK3R2,PIK3R3,PIK3R4,PIK3R5,PIK3R6,PTK2,SHC1
Integrin Signaling	5.32	0.239	2.48	ACTA2,ACTG2,ACTN4,ARF1,ARF3,ARPC1A,ARPC5,CAPN10,CAPNS1,CRK,FYN,GRB2,ILK,ITGA1,ITGA11,ITGA2,ITGA6,ITGAV,ITGB4,MAP2K1,MAP3K11,MAPK3,MRAS,NRAS,PAK1,PAK4,PDGFB,PIK3CD,PIK3R1,PIK3R2,PIK3R3,PIK3R4,PIK3R5,PIK3R6,PLCG1,PTEN,PTK2,RAC1,RAP1A,RAP1B,RAP2A,RASD2,RHOA,RHOB,RHOC,RND1,RND2,RND3,SHC1
Hereditary Breast Cancer Signaling	5.3	0.266	NA	ATR,CCND1,CDK4,CHEK1,FANCD2,FANCF,GADD45B,H2AX,HDAC4,HDAC8,MRAS,MSH2,NRAS,PALB2,PHF10,PIK3CD,PIK3R1,PIK3R2,PIK3R3,PIK3R4,PIK3R5,PIK3R6,POLR2D,POLR2J2/POLR2J3,POLR2K,PTEN,RAD51,RAP1A,RAP1B,RAP2A,RASD2,RFC1,RFC2,RFC3,SMARCA4,UBB,UBD
PTEN Signaling	5.28	0.26	-0.557	BMPR2,CCND1,FGFR2,FLT1,FOXO1,FOXO3,GRB2,IKBKG,ILK,ITGA1,ITGA11,ITGA2,ITGA6,ITGAV,ITGB4,MAP2K1,MAPK3,MRAS,NFKB1,NGFR,NRAS,PDGFRA,PDPK1,PIK3CD,PIK3R1,PIK3R2,PIK3R3,PIK3R5,PTEN,PTK2,RAC1,RAP1A,RAP1B,RAP2A,RASD2,RPS6KB2,SHARPIN,SHC1,SIRT6
Telomerase Signaling	5.16	0.288	0.626	ETS1,GRB2,HDAC4,HDAC8,HSP90AB1,IL2RB,MAP2K1,MAPK3,MRAS,MYC,NRAS,PDPK1,PIK3CD,PIK3R1,PIK3R2,PIK3R3,PIK3R4,PIK3R5,PIK3R6,PPP2CB,PPP2R2A,PPP2R5E,PTGES3,RAP1A,RAP1B,RAP2A,RASD2,SHC1,TERF1,TERF2IP
CNTF Signaling	5.15	0.357	-0.229	GRB2,IL6ST,JAK2,MAP2K1,MAPK3,MRAS,NRAS,PIK3CD,PIK3R1,PIK3R2,PIK3R3,PIK3R4,PIK3R5,PIK3R6,RAP1A,RAP1B,RAP2A,RASD2,RPS6KB2,STAT3
Insulin Receptor Signaling	5.11	0.265	1.414	ACLY,CRK,EPM2A,FOXO1,FOXO3,FYN,GRB2,GYS1,JAK2,MAP2K1,MAPK3,MRAS,NRAS,PDPK1,PIK3CD,PIK3R1,PIK3R2,PIK3R3,PIK3R4,PIK3R5,PIK3R6,PPP1CA,PPP1CC,PRKAG1,PTEN,RAP1A,RAP1B,RAP2A,RASD2,RPS6KB2,RPTOR,SGK1,SHC1,SOCS3,STX4,TSC1
Sphingosine-1-phosphate Signaling	5.1	0.278	1.095	ACER2,ADCY1,CASP2,CASP6,CASP7,GNA12,MAPK3,PDGFA,PDGFB,PDGFRA,PIK3CD,PIK3R1,PIK3R2,PIK3R3,PIK3R4,PIK3R5,PIK3R6,PLCB4,PLCD4,PLCE1,PLCG1,PTK2,PTK2B,RAC1,RHOA,RHOB,RHOC,RND1,RND2,RND3,S1PR1,SMPD1
Angiopoietin Signaling	4.98	0.316	0.775	ANGPT1,ANGPTL1,CRK,FOXO1,GRB14,GRB2,IKBKG,MRAS,NFKB1,NRAS,PAK1,PAK4,PIK3CD,PIK3R1,PIK3R2,PIK3R3,PIK3R4,PIK3R5,PIK3R6,PTK2,RAP1A,RAP1B,RAP2A,RASD2
Sumoylation Pathway	4.97	0.287	0.816	AR,CBX4,CDH1,DNMT3A,ETS1,FAS,FOS,KDM1A,MAPK12,NFKB1,RAC1,RAN,RCC1,RFC1,RFC2,RFC3,RHOA,RHOB,RHOC,RND1,RND2,RND3,RNF4,SAE1,SENP1,SENP3,SIRT1,SUMO2,UBE2I
Role of JAK1 and JAK3 in γc Cytokine Signaling	4.92	0.328	NA	GRB2,IL15RA,IL2RB,JAK2,MAPK3,MRAS,NRAS,PIK3CD,PIK3R1,PIK3R2,PIK3R3,PIK3R4,PIK3R5,PIK3R6,PTK2B,RAP1A,RAP1B,RAP2A,RASD2,SHC1,SOCS3,STAT3
p70S6K Signaling	4.82	0.264	1.461	AGTR1,EEF2K,F2R,F2RL3,GRB2,MAP2K1,MAPK3,MRAS,NRAS,PDPK1,PIK3CD,PIK3R1,PIK3R2,PIK3R3,PIK3R4,PIK3R5,PIK3R6,PLCB4,PLCD4,PLCE1,PLCG1,PLD1,PPP2CB,PPP2R2A,PPP2R5E,PRKCA,PRKCD,RAP1A,RAP1B,RAP2A,RASD2,SHC1,YWHAG,YWHAZ
Gαq Signaling	4.62	0.242	-1.061	ADRA1A,AGTR1,CALM1 (includes others),EPM2A,GNA12,GNA14,GNAO1,GNB4,GNB5,GNG12,GNG2,GYS1,HRH1,IKBKG,MAP2K1,MAPK3,MRAS,NFKB1,PIK3CD,PIK3R1,PIK3R2,PIK3R3,PIK3R4,PIK3R5,PIK3R6,PLCB4,PLCG1,PLD1,PPP3CC,PPP3R1,PRKCA,PRKCD,PTK2B,RAC1,RHOA,RHOB,RHOC,RND1,RND2,RND3
Autophagy	4.62	0.227	-0.866	AKT1S1,ATG10,ATG101,ATG3,ATG5,ATR,BECN1,CALM1 (includes others),CREB3L4,DAPK1,DAPK2,DDIT3,FOS,FOXO1,FOXO3,GORASP2,MAP2K1,MAPK12,MAPK3,MYC,MYD88,NFKB1,NGFR,PDGFB,PIK3CD,PIK3R1,PIK3R2,PIK3R3,PIK3R4,PIK3R5,PIK3R6,PPP2CB,PPP2R2A,PPP2R5E,PPP3CC,PPP3R1,PRKAA1,PRKAG1,PTEN,RPTOR,SESN1,SIRT1,SQSTM1,TGFA,TSC1,VPS33B,VPS39,WIPI2
Acute Myeloid Leukemia Signaling	4.57	0.289	-0.209	CCND1,GRB2,IDH2,IDH3G,KITLG,MAP2K1,MAPK3,MRAS,MYC,NFKB1,NRAS,PIK3CD,PIK3R1,PIK3R2,PIK3R3,PIK3R4,PIK3R5,PIK3R6,RAP1A,RAP1B,RAP2A,RASD2,RPS6KB2,STAT3,TCF3,TCF7L2
Chronic Myeloid Leukemia Signaling	4.53	0.274	NA	CCND1,CDK4,CDKN2A,CRK,E2F5,GRB2,HDAC4,HDAC8,IKBKG,MAP2K1,MAPK3,MECOM,MRAS,MYC,NFKB1,NRAS,PIK3CD,PIK3R1,PIK3R2,PIK3R3,PIK3R4,PIK3R5,PIK3R6,RAP1A,RAP1B,RAP2A,RASD2,RBL2,SUV39H1
IL-2 Signaling	4.52	0.328	-0.229	FOS,GRB2,IL2RB,MAP2K1,MAPK3,MRAS,NRAS,PIK3CD,PIK3R1,PIK3R2,PIK3R3,PIK3R4,PIK3R5,PIK3R6,PTK2B,RAP1A,RAP1B,RAP2A,RASD2,SHC1
Salvage Pathways of Pyrimidine Ribonucleotides	4.49	0.281	2.117	APOBEC3B,CDADC1,CDK4,CDK5,CDK7,CMPK1,CSNK1A1,CSNK1D,DAPK1,LIMK1,MAP2K1,MAP3K9,MAPK3,MAPK7,NEK2,NME1,NME2,NME3,NME6,PAK1,PLK1,PRKAA1,PRKCD,SGK1,UCK2,UCKL1,UPP2
ErbB4 Signaling	4.49	0.318	1.342	GRB2,MAP2K1,MAPK3,MRAS,NRAS,PDPK1,PIK3CD,PIK3R1,PIK3R2,PIK3R3,PIK3R4,PIK3R5,PIK3R6,PLCG1,PRKCA,PRKCD,RAP1A,RAP1B,RAP2A,RASD2,SHC1
GDNF Family Ligand-Receptor Interactions	4.47	0.303	0.426	DOK6,FOS,GRB2,MAP2K1,MAPK12,MAPK3,MRAS,NRAS,PIK3CD,PIK3R1,PIK3R2,PIK3R3,PIK3R4,PIK3R5,PIK3R6,PLCG1,RAC1,RAP1A,RAP1B,RAP2A,RASD2,RET,SHC1
Neurotrophin/TRK Signaling	4.47	0.303	0.853	CREB3L4,FOS,GRB2,MAP2K1,MAPK3,MRAS,NGFR,NRAS,PDPK1,PIK3CD,PIK3R1,PIK3R2,PIK3R3,PIK3R4,PIK3R5,PIK3R6,PLCG1,RAP1A,RAP1B,RAP2A,RASD2,SHC1,SPRY2
Endocannabinoid Developing Neuron Pathway	4.45	0.26	0.784	ADCY1,AKT1S1,CCND1,CREB3L4,GNAO1,GNB4,GNB5,GNG12,GNG2,MAP2K1,MAPK11,MAPK12,MAPK3,MAPK7,MRAS,NRAS,PIK3CD,PIK3R1,PIK3R2,PIK3R3,PIK3R4,PIK3R5,PIK3R6,PRKAG1,RAC1,RAP1A,RAP1B,RAP2A,RASD2,RHOA,RPTOR,STAT3
UVA-Induced MAPK Signaling	4.41	0.278	1.606	FOS,MAPK11,MAPK12,MAPK3,MRAS,NRAS,PARP11,PARP2,PARP9,PIK3CD,PIK3R1,PIK3R2,PIK3R3,PIK3R4,PIK3R5,PIK3R6,PLCB4,PLCD4,PLCE1,PLCG1,PRKCA,RAP1A,RAP1B,RAP2A,RASD2,RPS6KB2,SMPD1
STAT3 Pathway	4.38	0.252	0.392	BMPR2,CDC25A,CXCR1,FGFR2,FLT1,IL10RA,IL15RA,IL2RB,IL3RA,IL6ST,JAK2,MAP2K1,MAP3K10,MAP3K11,MAP3K9,MAPK11,MAPK12,MAPK3,MRAS,MYC,NGFR,NRAS,PDGFB,PDGFRA,RAC1,RAP1A,RAP1B,RAP2A,RASD2,SOCS2,SOCS3,SOCS5,STAT3,TGFA
JAK/Stat Signaling	4.37	0.293	-0.209	FOS,GRB2,JAK2,MAP2K1,MAPK3,MRAS,NFKB1,NRAS,PIK3CD,PIK3R1,PIK3R2,PIK3R3,PIK3R4,PIK3R5,PIK3R6,RAP1A,RAP1B,RAP2A,RASD2,SHC1,SOCS2,SOCS3,SOCS5,STAT3
Huntington's Disease Signaling	4.36	0.21	0.539	BAX,CAPN10,CAPNS1,CASP2,CASP6,CASP7,CDK5,CDK5R1,CLTA,CLTC,CREB3L4,DNAJC5,DNM3,GNA14,GNB4,GNB5,GNG12,GNG2,GOSR2,GRB2,HDAC4,HDAC8,HSPA14,MAP3K10,MAPK3,NAPB,NSF,PDPK1,PIK3CD,PIK3R1,PIK3R2,PIK3R3,PIK3R4,PIK3R5,PIK3R6,PLCB4,POLR2D,POLR2J2/POLR2J3,POLR2K,PRKCA,PRKCD,PSMA1,PSMB5,PSMC3,PSMD10,PSMD8,PSME3,RCOR3,SGK1,SHC1,SHC2,STX1A,TCERG1,UBB,UBD,UBE2S,VTI1B,YKT6
Synaptogenesis Signaling Pathway	4.35	0.205	1.838	ADCY1,AP2A1,AP2M1,ARPC1A,ARPC5,CALM1 (includes others),CDH1,CDH13,CDK5,CFL1,CNTNAP1,CREB3L4,CRK,DNAJC5,EFNA1,EFNA3,EFNA4,EPHA3,EPHB2,FGR,FYN,GOSR2,GRB2,LIMK1,MAPK3,MRAS,NAP1L1,NAP1L4,NAPB,NECTIN1,NRAS,NSF,PAK1,PIK3CD,PIK3R1,PIK3R2,PIK3R3,PIK3R4,PIK3R5,PIK3R6,PLCG1,PRKAG1,PRKCD,RAB3A,RAB5C,RAC1,RAP1A,RAP1B,RAP2A,RASD2,RASGRP2,RHOA,RPS6KB2,SGTA,SHC1,SHC2,SNCG,STX1A,STXBP6,SYT7,VTI1B,YES1,YKT6
NRF2-mediated Oxidative Stress Response	4.24	0.222	0.447	ACTA2,ACTG2,CAT,CCT7,CYP2A6 (includes others),CYP2U1,CYP3A5,DNAJB4,DNAJB6,DNAJC12,DNAJC14,DNAJC16,DNAJC5,DNAJC9,ENC1,FOS,GSTA4,GSTM1,GSTM5,HERPUD1,HSP90AB1,KEAP1,MAFF,MAFG,MAP2K1,MAPK3,MAPK7,MGST2,MRAS,NFE2L2,NRAS,PIK3CD,PIK3R1,PIK3R2,PIK3R3,PIK3R4,PIK3R5,PIK3R6,PRKCA,PRKCD,RAP1A,RAP1B,RAP2A,RASD2,SOD2,SQSTM1,UBB
Small Cell Lung Cancer Signaling	4.22	0.277	0	CCND1,CCNE1,CCNE2,CDK4,CDKN2B,CKS1B,E2F5,FHIT,HDAC4,HDAC8,IKBKG,MYC,NFKB1,PIK3CD,PIK3R1,PIK3R2,PIK3R3,PIK3R4,PIK3R5,PIK3R6,PTEN,PTK2,RARB,RBL2,SUV39H1,TRAF5
Semaphorin Signaling in Neurons	4.2	0.322	NA	ARHGEF12,CDK5,CFL1,CFL2,FYN,LIMK1,MAPK3,PAK1,PAK4,PLXNA1,PLXNA2,PTK2,RAC1,RHOA,RHOB,RHOC,RND1,RND2,RND3
VEGF Family Ligand-Receptor Interactions	4.18	0.286	1.043	FLT1,FOS,GRB2,MAP2K1,MAPK3,MRAS,NRAS,PGF,PIK3CD,PIK3R1,PIK3R2,PIK3R3,PIK3R4,PIK3R5,PIK3R6,PLA2G5,PLCG1,PRKCA,PRKCD,RAP1A,RAP1B,RAP2A,RASD2,SHC1
PEDF Signaling	4.18	0.286	0	CASP7,FAS,IKBKG,MAPK11,MAPK12,MAPK3,MRAS,NFKB1,NRAS,PIK3CD,PIK3R1,PIK3R2,PIK3R3,PIK3R4,PIK3R5,PIK3R6,RAC1,RAP1A,RAP1B,RAP2A,RASD2,RHOA,SOD2,TCF7L2
LPS-stimulated MAPK Signaling	4.09	0.282	1.279	FOS,IKBKG,MAP2K1,MAPK11,MAPK12,MAPK3,MRAS,NFKB1,NRAS,PAK1,PIK3CD,PIK3R1,PIK3R2,PIK3R3,PIK3R4,PIK3R5,PIK3R6,PRKCA,PRKCD,RAC1,RAP1A,RAP1B,RAP2A,RASD2
IL-6 Signaling	4.09	0.25	-0.73	CRP,CXCL8,FOS,GRB2,IKBKG,IL1RN,IL6ST,JAK2,MAP2K1,MAP4K4,MAPK11,MAPK12,MAPK3,MCL1,MRAS,NFKB1,NGFR,NRAS,PIK3CD,PIK3R1,PIK3R2,PIK3R3,PIK3R4,PIK3R5,PIK3R6,RAP1A,RAP1B,RAP2A,RASD2,SHC1,SOCS3,STAT3
Actin Cytoskeleton Signaling	4.04	0.212	2.214	ACTA2,ACTG2,ACTN4,ARHGAP24,ARHGEF12,ARPC1A,ARPC5,CFL1,CFL2,CRK,EZR,F2R,FGF12,FGF13,GNA12,GNG12,GRB2,IQGAP2,ITGA1,ITGA11,ITGA2,ITGA6,ITGAV,ITGB4,LIMK1,MAP2K1,MAPK3,MRAS,MYH9,MYL6B,NRAS,PAK1,PAK4,PDGFA,PDGFB,PIK3CD,PIK3R1,PIK3R2,PIK3R3,PIK3R4,PIK3R5,PIK3R6,PIP5K1C,PTK2,RAC1,RAP1A,RAP1B,RAP2A,RASD2,RHOA,SHC1
Pancreatic Adenocarcinoma Signaling	3.98	0.25	-0.853	CCND1,CCNE1,CCNE2,CDK4,CDKN2A,CDKN2B,E2F5,GRB2,HBEGF,HDAC4,HDAC8,JAK2,MAP2K1,MAPK12,MAPK3,NFKB1,PGF,PIK3CD,PIK3R1,PIK3R2,PIK3R3,PIK3R4,PIK3R5,PIK3R6,PLD1,RAC1,RAD51,RBL2,STAT3,SUV39H1,TGFA
SPINK1 General Cancer Pathway	3.98	0.311	0	JAK2,MAP2K1,MAPK3,MRAS,MT1E,MT1F,NRAS,PIK3CD,PIK3R1,PIK3R2,PIK3R3,PIK3R4,PIK3R5,PIK3R6,RAP1A,RAP1B,RAP2A,RASD2,STAT3
fMLP Signaling in Neutrophils	3.95	0.246	0.2	ARPC1A,ARPC5,CALM1 (includes others),GNA12,GNA14,GNAO1,GNB4,GNB5,GNG12,GNG2,MAP2K1,MAPK3,MRAS,NFKB1,NRAS,PIK3CD,PIK3R1,PIK3R2,PIK3R3,PIK3R4,PIK3R5,PIK3R6,PLCB4,PPP3CC,PPP3R1,PRKCA,PRKCD,RAC1,RAP1A,RAP1B,RAP2A,RASD2
Gap Junction Signaling	3.93	0.222	NA	ACTA2,ACTG2,ADCY1,CSNK1A1,CSNK1D,DBN1,GJA1,GJA5,GJB2,GJC1,GRB2,GUCY1A1,MAP2K1,MAP3K2,MAPK3,MAPK7,MRAS,NRAS,PIK3CD,PIK3R1,PIK3R2,PIK3R3,PIK3R4,PIK3R5,PIK3R6,PLCB4,PLCD4,PLCE1,PLCG1,PPP3CC,PPP3R1,PRKAG1,PRKCA,PRKCD,RAP1A,RAP1B,RAP2A,RASD2,TUBA1B,TUBA1C,TUBB,TUBB3,TUBB4A
Kinetochore Metaphase Signaling Pathway	3.92	0.262	1.877	ANAPC1,ANAPC11,ANAPC7,AURKB,BOD1,CENPO,CENPP,CENPT,CENPU,DSN1,ENSA,H2AC18/H2AC19,H2AX,H2AZ1,KNTC1,MAD2L1,NEK2,PLK1,PPP1CA,PPP1CC,PPP2R5E,PTTG1,RAD21,REC8,SMC1A,SPDL1,STAG3
Chemokine Signaling	3.89	0.286	0.447	CALM1 (includes others),CCL2,CFL1,CXCL12,FOS,LIMK1,MAP2K1,MAPK11,MAPK12,MAPK3,MRAS,NRAS,PLCB4,PLCG1,PRKCA,PTK2,PTK2B,RAP1A,RAP1B,RAP2A,RASD2,RHOA
Oncostatin M Signaling	3.88	0.349	0.277	EPAS1,GRB2,IL6ST,JAK2,MAP2K1,MAPK3,MRAS,NRAS,PLAU,RAP1A,RAP1B,RAP2A,RASD2,SHC1,STAT3
Pyrimidine Deoxyribonucleotides De Novo Biosynthesis I	3.85	0.455	2.53	CMPK1,DTYMK,DUT,NME1,NME2,NME3,NME6,RRM1,RRM2,TYMS
*Pathways depicted in BOLD overlap between TCGA and GU cohorts for ALL HCC cases.

## Sheet: Supplemental Table 6B
Supplementary Table S6B. TCGA Data- Top 100 epigenetically regulated pathways in AA HCC (reciprocally regulated DMDE genes, DE miRNA, and DE mRNA targets).
Ingenuity Canonical Pathways	-log(p-value)	Ratio	z-score	Molecules
Salvage Pathways of Pyrimidine Ribonucleotides	2.28	0.0417	2	MAPK3,NME1,PLK1,UCK2
Role of PI3K/AKT Signaling in the Pathogenesis of Influenza	1.97	0.0476	NA	CRK,MAPK3,PLAC8
Pyrimidine Deoxyribonucleotides De Novo Biosynthesis I	1.96	0.0909	NA	NME1,RRM2
Protein Ubiquitination Pathway	1.85	0.0222	NA	PSMD8,UBE2D3,UBE2Q1,UBE2S,USO1,USP39
Huntington's Disease Signaling	1.81	0.0217	NA	CLTA,MAPK3,PSMD8,PSME3,STX1A,UBE2S
Hypoxia Signaling in the Cardiovascular System	1.81	0.0417	NA	UBE2D3,UBE2Q1,UBE2S
BAG2 Signaling Pathway	1.68	0.037	NA	MAPK3,PSMD8,PSME3
Oncostatin M Signaling	1.41	0.0465	NA	EPAS1,MAPK3
Chronic Myeloid Leukemia Signaling	1.38	0.0283	NA	CRK,MAPK3,SUV39H1
Prostate Cancer Signaling	1.35	0.0275	NA	CCNE1,MAPK3,SUV39H1
Glycogen Biosynthesis II (from UDP-D-Glucose)	1.3	0.143	NA	UGP2
HER-2 Signaling in Breast Cancer	1.29	0.0208	2	CCNE1,MAPK3,mir-21,RHEB
Sirtuin Signaling Pathway	1.25	0.0176	0	EPAS1,MAPK3,SIRT6,SUV39H1,TOMM34
FAT10 Signaling Pathway	1.23	0.037	NA	PSMD8,PSME3
Pancreatic Adenocarcinoma Signaling	1.21	0.0242	NA	CCNE1,MAPK3,SUV39H1
Reelin Signaling in Neurons	1.2	0.024	NA	APBB1,CRK,MAPK3
GDP-glucose Biosynthesis	1.2	0.111	NA	PGM1
Cancer Drug Resistance By Drug Efflux	1.18	0.0345	NA	MAPK3,mir-130
Glucose and Glucose-1-phosphate Degradation	1.15	0.1	NA	PGM1
Polyamine Regulation in Colon Cancer	1.15	0.0333	NA	PSMD8,PSME3
Iron homeostasis signaling pathway	1.14	0.0226	NA	EPAS1,FLVCR1,MAPK3
Insulin Receptor Signaling	1.12	0.0221	NA	CRK,MAPK3,STX4
Mitotic Roles of Polo-Like Kinase	1.12	0.0317	NA	KIF23,PLK1
Glycogen Degradation II	1.11	0.0909	NA	PGM1
Pyridoxal 5'-phosphate Salvage Pathway	1.09	0.0308	NA	MAPK3,PLK1
Remodeling of Epithelial Adherens Junctions	1.08	0.0303	NA	HGS,NME1
Cell Cycle: G1/S Checkpoint Regulation	1.07	0.0299	NA	CCNE1,SUV39H1
Agrin Interactions at Neuromuscular Junction	1.06	0.0294	NA	LAMC1,MAPK3
Glycogen Degradation III	1.04	0.0769	NA	PGM1
Colanic Acid Building Blocks Biosynthesis	1.01	0.0714	NA	UGP2
IL-7 Signaling Pathway	1.01	0.0274	NA	EBF1,MAPK3
Ovarian Cancer Signaling	0.979	0.0192	NA	MAPK3,MSH2,SUV39H1
Neurotrophin/TRK Signaling	0.979	0.0263	NA	MAPK3,SPRY2
Inhibition of ARE-Mediated mRNA Degradation Pathway	0.963	0.0189	NA	MAPK3,PSMD8,PSME3
HOTAIR Regulatory Pathway	0.963	0.0189	NA	EZH2,let-7,mir-130
Renal Cell Carcinoma Signaling	0.959	0.0256	NA	CRK,MAPK3
Granzyme B Signaling	0.959	0.0625	NA	LMNB2
Mismatch Repair in Eukaryotes	0.959	0.0625	NA	MSH2
IL-3 Signaling	0.951	0.0253	NA	IL3RA,MAPK3
Role of BRCA1 in DNA Damage Response	0.939	0.025	NA	MSH2,PLK1
Granzyme A Signaling	0.936	0.0588	NA	NME1
Cyclins and Cell Cycle Regulation	0.914	0.0241	NA	CCNE1,SUV39H1
Apelin Adipocyte Signaling Pathway	0.914	0.0241	NA	APLN,MAPK3
FGF Signaling	0.907	0.0238	NA	CRK,MAPK3
GADD45 Signaling	0.889	0.0526	NA	CCNE1
DNA damage-induced 14-3-3σ Signaling	0.889	0.0526	NA	CCNE1
PDGF Signaling	0.889	0.0233	NA	CRK,MAPK3
D-myo-inositol (1,4,5,6)-Tetrakisphosphate Biosynthesis	0.886	0.0174	NA	DUSP28,NUDT2,PTPN23
D-myo-inositol (3,4,5,6)-tetrakisphosphate Biosynthesis	0.886	0.0174	NA	DUSP28,NUDT2,PTPN23
Regulation of Cellular Mechanics by Calpain Protease	0.873	0.0227	NA	CCNE1,MAPK3
Fcγ Receptor-mediated Phagocytosis in Macrophages and Monocytes	0.836	0.0215	NA	CRK,MAPK3
Non-Small Cell Lung Cancer Signaling	0.836	0.0215	NA	MAPK3,SUV39H1
Melanocyte Development and Pigmentation Signaling	0.827	0.0213	NA	CRK,MAPK3
Small Cell Lung Cancer Signaling	0.827	0.0213	NA	CCNE1,SUV39H1
3-phosphoinositide Degradation	0.827	0.0163	NA	DUSP28,NUDT2,PTPN23
ATM Signaling	0.812	0.0208	NA	CBX3,SUV39H1
Apelin Cardiac Fibroblast Signaling Pathway	0.812	0.0435	NA	APLN
D-myo-inositol-5-phosphate Metabolism	0.807	0.016	NA	DUSP28,NUDT2,PTPN23
Apelin Cardiomyocyte Signaling Pathway	0.799	0.0204	NA	APLN,MAPK3
IL-22 Signaling	0.796	0.0417	NA	MAPK3
Role of JAK family kinases in IL-6-type Cytokine Signaling	0.78	0.04	NA	MAPK3
Coronavirus Pathogenesis Pathway	0.772	0.0154	NA	CCNE1,MAPK3,SUV39H1
IL-17A Signaling in Gastric Cells	0.764	0.0385	NA	MAPK3
Estrogen-mediated S-phase Entry	0.764	0.0385	NA	CCNE1
PI3K/AKT Signaling	0.764	0.0152	NA	IL3RA,MAPK3,RHEB
Apelin Liver Signaling Pathway	0.764	0.0385	NA	APLN
Kinetochore Metaphase Signaling Pathway	0.764	0.0194	NA	CENPP,PLK1
3-phosphoinositide Biosynthesis	0.759	0.0152	NA	DUSP28,NUDT2,PTPN23
Synaptogenesis Signaling Pathway	0.735	0.013	1	CRK,MAPK3,RAB3A,STX1A
CDK5 Signaling	0.717	0.018	NA	LAMC1,MAPK3
Bladder Cancer Signaling	0.699	0.0175	NA	MAPK3,SUV39H1
Neuregulin Signaling	0.693	0.0174	NA	CRK,MAPK3
FAK Signaling	0.686	0.0172	NA	CRK,MAPK3
NGF Signaling	0.682	0.0171	NA	CRK,MAPK3
Pyrimidine Ribonucleotides Interconversion	0.67	0.0303	NA	NME1
4-1BB Signaling in T Lymphocytes	0.66	0.0294	NA	MAPK3
Glioma Signaling	0.654	0.0164	NA	MAPK3,SUV39H1
Pyrimidine Ribonucleotides De Novo Biosynthesis	0.648	0.0286	NA	NME1
GP6 Signaling Pathway	0.644	0.0161	NA	COL4A1,LAMC1
Superpathway of Inositol Phosphate Compounds	0.642	0.0132	NA	DUSP28,NUDT2,PTPN23
MIF-mediated Glucocorticoid Regulation	0.636	0.0278	NA	MAPK3
Cell Cycle Regulation by BTG Family Proteins	0.627	0.027	NA	CCNE1
IL-17A Signaling in Fibroblasts	0.616	0.0263	NA	MAPK3
tRNA Charging	0.616	0.0263	NA	HARS2
Adipogenesis pathway	0.6	0.015	NA	EBF1,EZH2
STAT3 Pathway	0.592	0.0148	NA	IL3RA,MAPK3
Mechanisms of Viral Exit from Host Cells	0.588	0.0244	NA	LMNB2
Triacylglycerol Degradation	0.588	0.0244	NA	PPME1
PI3K Signaling in B Lymphocytes	0.582	0.0146	NA	MAPK3,PLEKHA1
MSP-RON Signaling In Cancer Cells Pathway	0.582	0.0146	NA	IL3RA,MAPK3
Apelin Endothelial Signaling Pathway	0.578	0.0145	NA	APLN,MAPK3
MIF Regulation of Innate Immunity	0.562	0.0227	NA	MAPK3
Role of IL-17F in Allergic Inflammatory Airway Diseases	0.562	0.0227	NA	MAPK3
tRNA Splicing	0.562	0.0227	NA	MPPED2
Endocannabinoid Cancer Inhibition Pathway	0.561	0.0141	NA	CCNE1,MAPK3
Role of Oct4 in Mammalian Embryonic Stem Cell Pluripotency	0.554	0.0222	NA	CCNF
Apelin Pancreas Signaling Pathway	0.554	0.0222	NA	APLN
iNOS Signaling	0.545	0.0217	NA	HMGA1
PFKFB4 Signaling Pathway	0.545	0.0217	NA	MAPK3
Aryl Hydrocarbon Receptor Signaling	0.539	0.0136	NA	CCNE1,MAPK3
*Pathways depicted in BOLD overlap between TCGA and GU cohorts for AA HCC cases.

[truncated: 2 more sheets: Supplemental Table 6C, Supplemental Table S7]
